# Supplementary material for: Epidemiological link of a major cholera outbreak in Greater Accra region of Ghana, 2014
Source: BMC Public Health. 2017 Oct 11;17:801. doi: 10.1186/s12889-017-4803-9 (PMC5637323; doi:10.1186/s12889-017-4803-9)
Supplement: Additional file 1: — Copy of GAR_Cholera Linelist_latest, Epicurves for the districts. (ZIP 722 kb) [file 12889_2017_4803_MOESM1_ESM.zip › Add 1 Copy of GAR_Cholera Linelist_latestR3.xls]

## Sheet: Ablekuma
			GHANA HEALTH SERVICE
LINELIST FOR CHOLERA OUTBREAK
District -Accra Metro				Region: Greater Accra
2.Date form completed___JULY 2014									4)Date received at District___________________
Disease condition - Cholera
5)ID Number (Assigned at the district level only	6) out/in patient	Date seen at health facility	Date of onset of disease	Laboratory Tests		Outcome (A)live (D)ead (U)known,R)eferred	Comment ( Facility )
				Date Specimen taken (if spacimen not taken then fill NA)	Result of lab tests (+ve ind or NA
1	In	26/06/2014	26/06/2014	26/06/2012	NEGATIVE	ALIVE
2	In	2014-04-07	2014-03-07	2014-04-07	POSITIVES	ALIVE
3	In	2014-04-08	2014-04-07	2014-04-07	POSITIVES	ALIVE
4	In	2014-02-07	2014-01-07			ALIVE
5	In	2014-02-07	2014-01-07			ALIVE
6	In	2014-04-07	2014-03-07			ALIVE
7	In	2014-05-07	2014-04-07			ALIVE
8	In	2014-06-07	2014-05-07	2014-12-07		ALIVE
9	In	2014-07-07	2014-06-07			ALIVE
10	In	2014-07-07	2014-06-07			ALIVE
11	In	2014-08-07	2014-07-07			ALIVE
12	In	2014-08-07	2014-07-07			ALIVE
13	In	2014-08-07	2014-07-07			ALIVE
14	In	2014-08-07	2014-07-07			ALIVE
15	In	2014-09-07	2014-08-07			ALIVE
16	In	2014-09-07	2014-08-07			ALIVE
17	In	2014-09-07	2014-08-07			ALIVE
18	In	2014-09-07	2014-09-07	2014-09-07	POSITIVES	ALIVE
19	In	2014-11-07	2014-02-07	2014-11-07	NEGATIVE	ALIVE
20	In	2014-11-07	2014-09-07	2014-11-07	POSITIVES	ALIVE
21	In	2014-12-07	2014-12-07			ALIVE
22	In	13/7/2014	2014-12-07			ALIVE
23	In	13/7/2014	2014-12-07			ALIVE
24	In	2014-12-07	2014-11-07	14/7/2014	NEGATIVE	ALIVE
25	In	13/7/2014	2014-12-07	14/7/2014	POSITIVES	ALIVE
26	In	13/7/2014	2014-12-07	14/7/2014	POSITIVES	ALIVE
27	In	13/7/2014	2014-12-07	14/7/2014		ALIVE
28	In	15/7/2014	15/7/2014			ALIVE
29	In	15/7/2014	15/7/2014			ALIVE
30	In	15/7/2014	15/7/2014	15/7/2014		ALIVE
31	In	15/7/2014	15/7/2014	16/7/2014		ALIVE
32	In	16/7/2014	16/7/2014	17/7/72014	NEGATIVE	ALIVE
33	In	16/7/2014	15/7/2014	17/7/2014	POSITIVES	ALIVE
34	In	16/07/2014	2014-12-07	17/07/2014		ALIVE
35	In	16/7/2014	14/7/2014	16/7/2014		ALIVE
36	In	17/7/2014	16/07/2014			ALIVE
37	In	18/07/2014	18/07/2014			ALIVE
38	In	18/07/2014	17/07/2014			ALIVE
39	In	19/07/2014	18/07/2014			ALIVE
40	In	19/07/2014	19/07/2014			ALIVE
41	In	19/09/2014	19/07/2014			ALIVE
42	In	19/09/2015	19/07/2014			ALIVE
43	In	19/07/2014	18/07/2014			ALIVE
44	In	19/07/2014	19/07/2014			ALIVE
45	In	20/07/2014	20/07/2014			DEAD
46	In	20/07/2014	20/07/2014			ALIVE
47	In	20/07/2014	20/07/2014			ALIVE
48	In	20/07/2014	19/07/2014			ALIVE
49	In	20/07/2014	18/07/2014			ALIVE
50	In	20/07/2014	20/07/2014			ALIVE
51	In	20/07/2014	18/07/2014			ALIVE
52	In	20/07/2014	19/07/2014			ALIVE
53	In	20/07/2014	20/07/2014			ALIVE
54	In	20/07/2014	19/07/2014			ALIVE
55	In	20/07/2014	19/07/2014			ALIVE
56	In	20/07/2014	19/07/2014			ALIVE
57	In	21/07/2014	21/07/2014	21/07/2014	POSITIVES	ALIVE
58	In	21/07/2014	20/07/2014	21/07/2014	NEGATIVE	ALIVE
59	In	21/07/2014	15/07/2014			ALIVE
60	In	21/07/2014	19/07/2014			ALIVE
61	In	21/07/2014	18/07/2014			ALIVE
62	In	21/07/2014	19/07/2014	21/07/2014	NEGATIVE	ALIVE
63	In	21/07/2014	20/07/2014	21/07/2014	POSITIVES	ALIVE
64	In	21/07/2014	21/07/2014	21/07/2014	NEGATIVE	ALIVE
65	In	21/07/2014	20/07/2014	21/07/2014		ALIVE
66	In	21/07/2014	20/07/2014	21/07/2014		ALIVE
67	In	21/07/2014	18/07/2014			ALIVE
68	In	21/07/2014	19/07/2014			ALIVE
69	In	21/07/2014	20/07/2014			ALIVE
70	In	21/07/2014	20/07/2014			ALIVE
71	In	21/07/2014	21/07/2014			ALIVE
72	In	22/07/2014	22/07/2014	22/07/2014	POSITIVES	ALIVE
73	In	22/07/2014	21/07/2014	22/07/2014	NEGATIVE	DEAD
74	In	22/07/2014	21/07/2014	22/07/2014	NEGATIVE	ALIVE
75	In	22/07/2014	21/07/2014	22/07/2014	NEGATIVE	ALIVE
76	In	22/07/2014	21/07/2014			ALIVE
77	In	22/07/2014	22/07/2014			ALIVE
78	In	22/07/2014	18/07/2014			ALIVE
79	In	22/07/2014	22/07/2014			ALIVE
80	In	23/07/2014	22/07/2014			ALIVE
81	In	23/07/2014	22/07/2014			ALIVE
82	In	23/07/2014	22/07/2014			ALIVE
83	In	24/07/2014	24/07/2014	24/07/2014		DEAD
84	In	24/07/2014	23/07/2014	24/07/2014		ALIVE
85	In	24/07/2014	23/07/2014	24/07/2014		ALIVE
86	In	24/07/2014	23/07/2014	24/07/2014		ALIVE
87	In	24/07/2014	22/07/2014			ALIVE
88	In	24/07/2014	23/07/2014			ALIVE
89	In	24/07/2014	24/07/2014			ALIVE
90	In	24/07/2014	17/07/2014			ALIVE
91	In	24/07/2014	24/07/2014			DEAD
92	In	26/07/2014	25/07/2014			ALIVE
93	In	26/07/2014	25/07/2014			ALIVE
94	In	26/07/2014	25/07/2014			ALIVE
95	In	25/07/2014	24/07/2014			ALIVE
96	In	25/07/2014	24/07/2014			ALIVE
97	In	25/07/2014	20/07/2014			ALIVE
98	In	25/07/2014	24/07/2014			ALIVE
99	In	25/07/2014	24/07/2014			ALIVE
100	In	25/07/2014	24//07/2014			ALIVE
101	In	25/07/2014	22/07/2014			ALIVE
102	In	25/07/2014	24/07/2014			ALIVE
103	In	25/07/2014	23//07/2014			ALIVE
104	In	25/07/2014	25/07/2014			ALIVE
105	In	25/07/2014	24/07/2014			ALIVE
106	In	25/07/2014	24/07/2014			ALIVE
107	In	25/07/2014	25/07/2014			ALIVE
108	In	25/07/2014	24/07/2014			DEAD
109	In	25/07/2014	25/07/2014			ALIVE
110	In	25/07/2014	24/07/2014			ALIVE
111	In	25/07/2014	25/07/2014			ALIVE
112	In	27/07/2014	26/07/2014			ALIVE
113	In	27/07/2014	26/07/2014			ALIVE
114	In	27/07/2014	26/07/2014			ALIVE
115	In	27/07/2014	26/07/2014			ALIVE
116	In	26/07/2014	25/07/2014			ALIVE
117	In	26/07/2014	25/07/2014			ALIVE
118	In	26/07/2014	25/07/2014			ALIVE
119	In	26/07/2014	25/07/2014			ALIVE
120	In	26/07/2014	25/07/2014			ALIVE
121	In	26/07/2014	25/07/2014			ALIVE
122	In	26/07/2014	25/07/2014			ALIVE
123	In	26/07/2014	25/07/2014			ALIVE
124	In	26/07/2014	25/07/2014			ALIVE
125	In	26/07/2014	25/07/2014			ALIVE
126	In	26/07/2014	25/07/2014			ALIVE
127	In	26/07/2014	25/07/2014			ALIVE
128	In	26/07/2014	25/07/2014			ALIVE
129	In	26/07/2014	25/07/2014			ALIVE
130	In	26/07/2014	25/07/2014			ALIVE
131	In	26/07/2014	25/07/2014			ALIVE
132	In	26/07/2014	25/07/2014			ALIVE
133	In	27/07/2014	27/07/2014			ALIVE
134	In	27/07/2014	27/07/2014			ALIVE
135	In	27/07/2014	27/07/2014			ALIVE
136	In	27/07/2014	27/07/2014			ALIVE
137	In	27/07/2014	27/07/2014			ALIVE
138	In	27/07/2014	27/07/2014			ALIVE
139	In	27/07/2014	27/07/2014			ALIVE
140	In	27/07/2014	27/07/2014			ALIVE
141	In	27/07/2014	27/07/2014			ALIVE
142	In	27/07/2014	27/07/2014			ALIVE
143	In	27/07/2014	27/07/2014			ALIVE
144	In	27/07/2014	27/07/2014			ALIVE
145	In	27/07/2014	27/07/2014			ALIVE
146	In	28/07/2014	27/07/2014			ALIVE
147	In	28/07/2014	28/07/2014			ALIVE
148	In	28/07/2014	28/07/2014			ALIVE
149	In	28/07/2014	28/07/2014			ALIVE
150	In	28/07/2014	28/07/2014			ALIVE
151	In	28/07/2014	28/07/2014			ALIVE
152	In	28/07/2014	28/07/2014			ALIVE
153	In	28/07/2014	28/07/2014			ALIVE
154	In	28/07/2014	28/07/2014			ALIVE
155	In	28/07/2014	28/07/2014			ALIVE
156	In	28/07/2014	28/07/2014			ALIVE
157	In	28/07/2014	28/07/2014			ALIVE
158	In	28/07/2014	28/07/2014			ALIVE
159	In	28/07/2014	28/07/2014			ALIVE
160	In	28/07/2014	28/07/2014			ALIVE
161	In	28/07/2014	28/07/2014			ALIVE
162	In	28/07/2014	28/07/2014			ALIVE
163	In	28/07/2014	28/07/2014			ALIVE
164	In	28/07/2014	28/07/2014			ALIVE
165	In	28/07/2014	28/07/2014			ALIVE
166	In	28/07/2014	28/07/2014			ALIVE
167	In	28/07/2014	28/07/2014			ALIVE
168	In	28/07/2014	28/07/2014			ALIVE
169	In	28/07/2014	28/07/2014			ALIVE
170	In	28/07/2014	28/07/2014			ALIVE
171	In	28/07/2014	28/07/2014			ALIVE
172	In	28/07/2014	28/07/2014			ALIVE
173	In	28/07/2014	28/07/2014			ALIVE
174	In	28/07/2014	28/07/2014			ALIVE
175	In	28/07/2014	28/07/2014			ALIVE
176	In	28/07/2014	28/07/2014			ALIVE
177	In	29/07/2014	28/07/2014			ALIVE
178	In	29/07/2014	28/07/2014			ALIVE
179	In	29/07/2014	27/07/2014			ALIVE
180	In	29/07/2014	28/07/2014			ALIVE
181	In	29/07/2014	27/07/2014			ALIVE
182	In	29/07/2014	27/07/2014			ALIVE
183	In	29/07/2014	28/07/2014			ALIVE
184	In	29/07/2014	27/07/2014			ALIVE
185	In	29/07/2014	26/07/2014			ALIVE
186	In	29/07/2014	28/07/2014			ALIVE
187	In	29/07/2014	29/07/2014			ALIVE
188	In	29/07/2014	27/07/2014			ALIVE
189	In	29/07/2014	26/07/2014			ALIVE
190	In	29/07/2014	28/07/2014			ALIVE
191	In	29/07/2014	28/07/2014			ALIVE
192	In	29/07/2014	29/07/2014			ALIVE
193	In	29/07/2014	28/07/2014			ALIVE
194	In	29/07/2014	28/07/2014			ALIVE
195	In	29/07/2014	28/07/2014			ALIVE
196	In	29/07/2014	27/07/2014			ALIVE
197	In	29/07/2014	28/07/2014			DEAD
198	In	29/07/2014	28/07/2014			ALIVE
199	In	29/07/2014	29/07/2014			ALIVE
200	In	29/07/2014	29/07/2014			ALIVE
201	In	29/07/2014	28/07/2014	28/07/2014	POSITIVES	ALIVE
202	In	29/07/2014	28/07/2014	28/07/2014	POSITIVES	ALIVE
203	In	30/07/2014	30/07/2014			ALIVE
204	In	30/07/2014	30/07/2014			ALIVE
205	In	30/07/2014	29/07/2014			ALIVE
206	In	30/07/2014	30/07/2014			ALIVE
207	In	30/07/2014	29/07/2014			ALIVE
208	In	30/07/2014	30/07/2014			ALIVE
209	In	30/07/2014	29/07/2014			ALIVE
210	In	30/07/2014	29/07/2014			ALIVE
211	In	30/07/2014	29/07/2014			ALIVE
212	In	30/07/2014	29/07/2014			ALIVE
213	In	30/07/2014	29/07/2014			ALIVE
214	In	30/07/2014	29/07/2014			ALIVE
215	In	30/07/2014	26/07/2014			ALIVE
216	In	30/07/2014	29/07/2014			ALIVE
217	In	30/07/2014	29/07/14			ALIVE
218	In	30/07/2014	30/07/2014			ALIVE
219	In	30/07/2014	18/07/2014			ALIVE
220	In	30/07/2014	29/07/2014			ALIVE
221	In	30/07/2014	27/07/2014			ALIVE
222	In	30/07/2014	29/07/2014			ALIVE
223	In	30/07/2014	29/07/2014			ALIVE
224	In	30/07/2014	28/7/2014			ALIVE
225	In	30/07/2014	29/7/2014			ALIVE
226	In	31/07/2014	30/07/2014			ALIVE
227	In	31/07/2014	30/07/2014			ALIVE
228	In	31/07/2014	30/07/2014			ALIVE
229	In	31/07/2014	30/07/2014			ALIVE
230	In	31/07/2014	30/07/2014			ALIVE
231	In	31/07/2014	30/07/2014			ALIVE
232	In	31/07/2014	30/07/2014			ALIVE
233	In	31/07/2014	31/07/2014			ALIVE
234	In	31/07/2014	30/07/2014			ALIVE
235	In	31/07/2014	31/07/2014			ALIVE
236	In	31/07/2014	29/07/2014			ALIVE
237	In	31/07/2014	30/07/2014			ALIVE
238	In	31/07/2014	30/07/2014			ALIVE
239	In	31/07/2014	30/07/2014			ALIVE
240	In	31/07/2014	30/07/2014			ALIVE
241	In	31/07/2014	26/07/2014			ALIVE
242	In	31/07/2014	30/07/2014			ALIVE
243	In	31/07/2014	30/07/2014			ALIVE
244	In	31/07/2014	30/07/2014			ALIVE
245	In	31/07/2014	30/07/2014			ALIVE
246	In	31/07/2014	29/07/2014			ALIVE
247	In	31/07/2014	29/07/2014			ALIVE
248	In	31/07/2014	27/07/2014			ALIVE
249	In	31/07/2014	31/07/2014			ALIVE
250	In	31/07/2014	30/07/2014			ALIVE
251	In	31/07/2014	30/07/2014			ALIVE
252	In	31/07/2014	30/07/2014			ALIVE
253	In	31/07/2014	30/07/2014			ALIVE
254	In	2014-01-07	2014-01-07			ALIVE
255	In	2014-01-07	2014-01-07			ALIVE
256	In	2014-01-07	31/07/2014			ALIVE
257	In	2014-01-07	2014-01-07			ALIVE
258	In	2014-01-07	2014-01-07			ALIVE
259	In	2014-01-07	2014-01-07			ALIVE
260	In	2014-01-07	2014-01-07			ALIVE
261	In	2014-01-07	2014-01-07			ALIVE
262	In	2014-01-07	2014-01-07			ALIVE
263	In	2014-01-07	2014-01-07			ALIVE
264	In	2014-01-07	2014-01-07			ALIVE
265	In	2014-02-08	2014-01-07			ALIVE
266	In	2014-02-08	2014-02-08			ALIVE
267	In	2014-02-08	2014-01-07			ALIVE
268	In	2014-02-08	2014-02-08			ALIVE
269	In	2014-02-08	2014-02-08			ALIVE
270	In	2014-02-08	2014-02-08			ALIVE
271	In	2014-02-08	2014-02-08			ALIVE
272	In	2014-02-08	2014-01-07			ALIVE
273	In	2014-02-08	2014-01-07			ALIVE
274	In	2014-02-08	2014-01-07			ALIVE
275	In	2014-02-08	2014-01-07			ALIVE
276	In	2014-02-08	2014-01-07			ALIVE
277	In	2014-02-08	2014-01-07			ALIVE
278	In	2014-02-08	2014-01-07			ALIVE
279	In	2014-02-08	2014-02-08			ALIVE
280	In	2014-02-08	2014-01-07			ALIVE
281	In	2014-02-08	2014-01-07			ALIVE
282	In	2014-02-08	2014-01-07			ALIVE
283	In	2014-02-08	2014-01-07			ALIVE
284	In	2014-02-08	2014-01-07			ALIVE
285	In	2014-02-08	2014-01-07			ALIVE
286	In	2014-03-08	2014-02-08			ALIVE
287	In	2014-03-08	2014-03-08			ALIVE
288	In	2014-03-08	2014-03-08			ALIVE
289	In	2014-03-08	2014-02-08			ALIVE
290	In	2014-03-08	2014-01-07			ALIVE
291	In	2014-03-08	2014-02-08			ALIVE
292	In	2014-03-08	2014-02-08			ALIVE
293	In	2014-03-08	2014-02-08			ALIVE
294	In	2014-03-08	2014-02-08			ALIVE
295	In	2014-03-08	2014-02-08			ALIVE
296	In	2014-03-08	2014-02-08			ALIVE
297	In	2014-03-08	2014-02-08			ALIVE
298	In	2014-03-08	2014-02-08			ALIVE
299	In	2014-03-08	2014-03-08			ALIVE
300	In	2014-03-08	2014-03-08			ALIVE
301	In	2014-03-08	2014-03-08			ALIVE
302	In	2014-03-08	2014-03-08			ALIVE
303	In	2014-03-08	2014-03-08			ALIVE
304	In	2014-03-08	2014-03-08			ALIVE
305	In	2014-03-08	2014-03-08			ALIVE
306	In	2014-04-08	2014-03-08			ALIVE
307	In	2014-04-08	2014-03-08			ALIVE
308	In	2014-04-08	2014-03-08			ALIVE
309	In	2014-04-08	2014-03-08			ALIVE
310	In	2014-04-08	2014-03-08			ALIVE
311	In	2014-04-08	2014-03-08			ALIVE
312	In	2014-04-08	2014-03-08			ALIVE
313	In	2014-04-08	2014-03-08			ALIVE
314	In	2014-04-08	2014-03-08			ALIVE
315	In	2014-04-08	2014-03-08			ALIVE
316	In	2014-04-08	2014-03-08			ALIVE
317	In	2014-04-08	2014-03-08			ALIVE
318	In	2014-04-08	2014-03-08			ALIVE
319	In	2014-04-08	2014-03-08			ALIVE
320	In	2014-04-08	2014-03-08			ALIVE
321	In	2014-04-08	2014-03-08			ALIVE
322	In	2014-04-08	2014-03-08			ALIVE
323	In	2014-04-08	2014-03-08			ALIVE
324	In	2014-04-08	2014-03-08			ALIVE
325	In	2014-04-08	2014-03-08			ALIVE
326	In	2014-04-08	2014-03-08			ALIVE
327	In	2014-04-08	2014-03-08			ALIVE
328	In	2014-04-08	2014-01-08			ALIVE
329	In	2014-04-08	2014-01-08			ALIVE
330	In	2014-04-08	2014-03-08			ALIVE
331	In	2014-04-08	2014-03-08			ALIVE
332	In	2014-04-08	2014-03-08			ALIVE
333	In	2014-04-08	2014-03-08			ALIVE
334	In	2014-04-08	2014-04-08			ALIVE
335	In	2014-04-08	2014-03-08			ALIVE
336	In	2014-04-08	2014-03-08			ALIVE
337	In	2014-04-08	2014-03-08			ALIVE
338	In	2014-04-08	2014-03-08			ALIVE
339	In	2014-04-08	2014-04-08			ALIVE
340	In	2014-04-08	2014-04-08			ALIVE
341	In	2014-04-08	2014-04-08			ALIVE
342	In	2014-04-08	2014-04-08			ALIVE
343	In	2014-04-08	2014-04-08			ALIVE
344	In	2014-05-08	2014-04-08			ALIVE
345	In	2014-05-08	2014-04-08			ALIVE
346	In	2014-05-08	2014-04-08			ALIVE
347	In	2014-05-08	2014-04-08			ALIVE
348	In	2014-05-08	2014-04-08			ALIVE
349	In	2014-05-08	2014-04-08			ALIVE
350	In	2014-05-08	2014-04-08			ALIVE
351	In	2014-05-08	2014-04-08			DEAD
352	In	2014-05-08	2014-04-08			ALIVE
353	In	2014-05-08	2014-04-08			ALIVE
354	In	2014-05-08	2014-04-08			ALIVE
355	In	2014-05-08	2014-04-08			ALIVE
356	In	2014-05-08	2014-04-08			ALIVE
357	In	2014-05-08	2014-04-08			ALIVE
358	In	2014-05-08	2014-04-08			ALIVE
359	In	2014-05-08	2014-04-08			ALIVE
360	In	2014-05-08	2014-04-08			ALIVE
361	In	2014-05-08	2014-04-08			ALIVE
362	In	2014-05-08	2014-04-08			ALIVE
363	In	2014-05-08	2014-04-08			ALIVE
364	In	2014-05-08	2014-04-08			ALIVE
365	In	2014-05-08	2014-04-08			ALIVE
366	In	2014-05-08	2014-04-08			ALIVE
367	In	2014-05-08	2014-04-08			ALIVE
368	In	2014-05-08	2014-04-08			ALIVE
369	In	2014-05-08	2014-04-08			ALIVE
370	In	2014-05-08	2014-04-08			ALIVE
371	In	2014-05-08	2014-04-08			ALIVE
372	In	2014-05-08	2014-04-08			ALIVE
373	In	2014-05-08	2014-04-08			ALIVE
374	In	2014-05-08	2014-04-08			ALIVE
375	In	2014-05-08	2014-04-08			ALIVE
376	In	2014-05-08	2014-04-08			ALIVE
377	In	2014-05-08	2014-04-08			ALIVE
378	In	2014-05-08	2014-04-08			ALIVE
379	In	2014-05-08	2014-04-08			ALIVE
380	In	2014-05-08	2014-04-08			ALIVE
381	In	2014-05-08	2014-04-08			ALIVE
382	In	2014-05-08	2014-04-08			ALIVE
383	In	2014-05-08	2014-04-08			ALIVE
384	In	2014-05-08	2014-04-08			ALIVE
385	In	2014-05-08	2014-04-08			ALIVE
386	In	2014-05-08	2014-04-08			ALIVE
387	In	2014-05-08	2014-04-08			ALIVE
388	In	2014-05-08	2014-04-08			ALIVE
389	In	2014-05-08	2014-04-08			ALIVE
390	In	2014-05-08	2014-04-08			ALIVE
391	In	2014-06-08	2014-05-08			ALIVE
392	In	2014-06-08	2014-05-08			ALIVE
393	In	2014-06-08	2014-05-08			ALIVE
394	In	2014-06-08	2014-05-08			ALIVE
395	In	2014-06-08	2014-05-08			ALIVE
396	In	2014-06-08	2014-05-08			ALIVE
397	In	2014-06-08	2014-05-08			ALIVE
398	In	2014-06-08	2014-05-08			ALIVE
399	In	2014-06-08	2014-05-08			ALIVE
400	In	2014-06-08	2014-06-08			ALIVE
401	In	2014-06-08	2014-06-08			ALIVE
402	In	2014-06-08	2014-06-08			ALIVE
403	In	2014-06-08	2014-06-08			ALIVE
404	In	2014-06-08	2014-06-08			ALIVE
405	In	2014-06-08	2014-06-08			ALIVE
406	In	2014-06-08	2014-06-08			ALIVE
407	In	2014-06-08	2014-06-08			ALIVE
408	In	2014-06-08	2014-06-08			ALIVE
409	In	2014-06-08	2014-06-08			ALIVE
410	In	2014-06-08	2014-06-08			ALIVE
411	In	2014-06-08	2014-06-08			ALIVE
412	In	2014-06-08	2014-06-08			ALIVE
413	In	2014-06-08	2014-06-08			ALIVE
414	In	2014-06-08	2014-05-08			ALIVE
415	In	2014-06-08	2014-05-08			ALIVE
416	In	2014-06-08	2014-05-08			ALIVE
417	In	2014-06-08	2014-05-08			ALIVE
418	In	2014-06-08	2014-05-08			ALIVE
419	In	2014-06-08	2014-05-08			ALIVE
420	In	2014-06-08	2014-05-08			ALIVE
421	In	2014-06-08	2014-05-08			ALIVE
422	In	2014-06-08	2014-05-08			ALIVE
423	In	2014-06-08	2014-05-08			ALIVE
424	In	2014-06-08	2014-05-08			ALIVE
425	In	2014-06-08	2014-05-08			ALIVE
426	In	2014-06-08	2014-05-08			ALIVE
427	In	2014-06-08	2014-05-08			ALIVE
428	In	2014-06-08	2014-05-08			ALIVE
429	In	2014-06-08	2014-05-08			ALIVE
430	In	2014-06-08	2014-05-08			ALIVE
431	In	2014-06-08	2014-05-08			ALIVE
432	In	2014-06-08	2014-05-08			ALIVE
433	In	2014-06-08	2014-05-08			ALIVE
434	In	2014-06-08	2014-05-08			ALIVE
435	In	2014-06-08	2014-05-08			ALIVE
436	In	2014-06-08	2014-05-08			ALIVE
437	In	2014-06-08	2014-05-08			ALIVE
438	In	2014-06-08	2014-05-08			ALIVE
439	In	2014-06-08	2014-05-08			ALIVE
440	In	2014-06-08	2014-05-08			ALIVE
441	In	2014-06-08	2014-05-08			ALIVE
442	In	2014-06-08	2014-05-08			ALIVE
443	In	2014-06-08	2014-05-08			ALIVE
444	In	2014-06-08	2014-05-08			ALIVE
445	In	2014-06-08	2014-05-08			ALIVE
446	In	2014-06-08	2014-05-08			ALIVE
447	In	2014-06-08	2014-05-08			ALIVE
448	In	2014-06-08	2014-05-08			ALIVE
449	In	2014-06-08	2014-05-08			ALIVE
450	In	2014-06-08	2014-05-08			ALIVE
451	In	2014-06-08	2014-05-08			ALIVE
452	In	2014-06-08	2014-05-08			ALIVE
453	In	2014-06-08	2014-05-08			ALIVE
454	In	2014-07-08	2014-07-08			ALIVE
455	In	2014-07-08	2014-07-08			ALIVE
456	In	2014-07-08	2014-07-08			ALIVE
457	In	2014-07-08	2014-07-08			ALIVE
458	In	2014-07-08	2014-07-08			ALIVE
459	In	2014-07-08	2014-07-08			ALIVE
460	In	2014-07-08	2014-07-08			ALIVE
461	In	2014-07-08	2014-07-08			ALIVE
462	In	2014-07-08	2014-07-08			ALIVE
463	In	2014-07-08	2014-07-08			ALIVE
464	In	2014-07-08	2014-07-08			ALIVE
465	In	2014-07-08	2014-06-08			ALIVE
466	In	2014-07-08	2014-06-08			ALIVE
467	In	2014-07-08	2014-06-08			ALIVE
468	In	2014-07-08	2014-06-08			ALIVE
469	In	2014-07-08	2014-06-08			ALIVE
470	In	2014-07-08	2014-07-08			ALIVE
471	In	2014-07-08	2014-06-08			DEAD
472	In	2014-07-08	2014-06-08			ALIVE
473	In	2014-07-08	2014-07-08			ALIVE
474	In	2014-07-08	2014-07-08			ALIVE
475	In	2014-07-08	2014-06-08			ALIVE
476	In	2014-07-08	2014-07-08			ALIVE
477	In	2014-07-08	2014-06-08			ALIVE
478	In	2014-07-08	2014-06-08			ALIVE
479	In	2014-07-08	2014-07-08			ALIVE
480	In	2014-07-08	2014-07-08			ALIVE
481	In	2014-07-08	2014-07-08			ALIVE
482	In	2014-07-08	2014-04-08			ALIVE
483	In	2014-07-08	2014-06-08			ALIVE
484	In	2014-07-08	2014-06-08			ALIVE
485	In	2014-07-08	2014-06-08			ALIVE
486	In	2014-07-08	2014-06-08			ALIVE
487	In	2014-07-08	2014-06-08			ALIVE
488	In	2014-07-08	2014-06-08			ALIVE
489	In	2014-07-08	2014-06-08			ALIVE
490	In	2014-07-08	2014-06-08			ALIVE
491	In	2014-07-08	2014-06-08			ALIVE
492	In	2014-07-08	2014-06-08			ALIVE
493	In	2014-07-08	2014-06-08			ALIVE
494	In	2014-07-08	2014-06-08			ALIVE
495	In	2014-07-08	2014-06-08			ALIVE
496	In	2014-07-08	2014-06-08			ALIVE
497	In	2014-08-08	2014-07-08			ALIVE
498	In	2014-08-08	2014-07-08			ALIVE
499	In	2014-08-08	2014-07-08			ALIVE
500	In	2014-08-08	2014-07-08			ALIVE
501	In	2014-08-08	2014-07-08			ALIVE
502	In	2014-08-08	2014-07-08			ALIVE
503	In	2014-08-08	2014-07-08			ALIVE
504	In	2014-08-08	2014-07-08			ALIVE
505	In	2014-08-08	2014-07-08			ALIVE
506	In	2014-08-08	2014-07-08			ALIVE
507	In	2014-08-08	2014-07-08			ALIVE
508	In	2014-08-08	2014-07-08			ALIVE
509	In	2014-08-08	2014-07-08			ALIVE
510	In	2014-08-08	2014-07-08			ALIVE
511	In	2014-08-08	2014-07-08			ALIVE
512	In	2014-08-08	2014-07-08			ALIVE
513	In	2014-08-08	2014-07-08			ALIVE
514	In	2014-08-08	2014-07-08			ALIVE
515	In	2014-08-08	2014-07-08			ALIVE
516	In	2014-08-08	2014-07-08			ALIVE
517	In	2014-08-08	2014-07-08			ALIVE
518	In	2014-08-08	2014-07-08			ALIVE
519	In	2014-08-08	2014-07-08			ALIVE
520	In	2014-08-08	2014-07-08			ALIVE
521	In	2014-08-08	2014-07-08			ALIVE
522	In	2014-08-08	2014-07-08			ALIVE
523	In	2014-08-08	2014-07-08			ALIVE
524	In	2014-08-08	2014-07-08			ALIVE
525	In	2014-08-08	2014-07-08			ALIVE
526	In	2014-08-08	2014-07-08			ALIVE
527	In	2014-08-08	2014-07-08			ALIVE
528	In	2014-08-08	2014-07-08			ALIVE
529	In	2014-08-08	2014-07-08			ALIVE
530	In	2014-08-08	2014-07-08			ALIVE
531	In	2014-08-08	2014-07-08			ALIVE
532	In	2014-08-08	2014-07-08			ALIVE
533	In	2014-08-08	2014-07-08			ALIVE
534	In	2014-08-08	2014-07-08			ALIVE
535	In	2014-08-08	2014-07-08			ALIVE
536	In	2014-08-08	2014-07-08			ALIVE
537	In	2014-08-08	2014-07-08			ALIVE
538	In	2014-08-08	2014-07-08			ALIVE
539	In	2014-08-08	2014-07-08			ALIVE
540	In	2014-08-08	2014-07-08			ALIVE
541	In	2014-08-08	2014-07-08			ALIVE
542	In	2014-08-08	2014-07-08			ALIVE
543	In	2014-08-08	2014-07-08			ALIVE
544	In	2014-08-08	2014-07-08			ALIVE
545	In	2014-08-08	2014-07-08			ALIVE
546	In	2014-09-08	2014-08-08			ALIVE
547	In	2014-09-08	2014-08-08			ALIVE
548	In	2014-09-08	2014-08-08			ALIVE
549	In	2014-09-08	2014-08-08			ALIVE
550	In	2014-09-08	2014-08-08			ALIVE
551	In	2014-09-08	2014-08-08			ALIVE
552	In	2014-09-08	2014-08-08			DEAD
553	In	2014-09-08	2014-08-08			ALIVE
554	In	2014-09-08	2014-08-08			ALIVE
555	In	2014-09-08	2014-08-08			ALIVE
556	In	2014-09-08	2014-08-08			ALIVE
557	In	2014-08-09	2014-08-08			ALIVE
558	In	2014-08-09	2014-08-09			ALIVE
559	In	2014-08-09	2014-08-08			ALIVE
560	In	2014-08-09	2014-08-08			ALIVE
561	In	2014-08-09	2014-08-08			ALIVE
562	In	2014-08-09	2014-08-08			ALIVE
563	In	2014-08-09	2014-08-08			ALIVE
564	In	2014-08-09	2014-08-08			ALIVE
565	In	2014-08-09	2014-08-09			ALIVE
566	In	2014-08-09	2014-08-08			ALIVE
567	In	2014-08-09	2014-08-08			ALIVE
568	In	2014-08-09	2014-08-08			ALIVE
569	In	2014-08-09	2014-08-08			ALIVE
570	In	2014-08-09	2014-08-08			ALIVE
571	In	2014-08-09	2014-08-08			ALIVE
572	In	2014-08-09	2014-08-08			ALIVE
573	In	2014-08-09	2014-08-08			ALIVE
574	In	2014-08-09	2014-08-08			ALIVE
575	In	2014-08-09	2014-08-08			ALIVE
576	In	2014-08-09	2014-08-08			ALIVE
577	In	2014-08-09	2014-08-08			ALIVE
578	In	2014-08-09	2014-08-08			ALIVE
579	In	2014-08-09	2014-08-08			ALIVE
580	In	2014-08-09	2014-08-08			ALIVE
581	In	2014-08-09	2014-08-08			ALIVE
582	In	2014-08-09	2014-08-08			ALIVE
583	In	2014-08-09	2014-08-08			ALIVE
584	In	2014-08-09	2014-08-08			ALIVE
585	In	2014-08-09	2014-08-08			ALIVE
586	In	2014-08-09	2014-08-08			ALIVE
587	In	2014-08-09	2014-08-08			ALIVE
588	In	2014-08-09	2014-08-08			ALIVE
589	In	2014-08-09	2014-08-08			ALIVE
590	In	2014-08-09	2014-08-08			ALIVE
591	In	2014-08-09	2014-08-08			ALIVE
592	In	2014-08-09	2014-08-08			ALIVE
593	In	2014-08-09	2014-08-08			ALIVE
594	In	2014-10-08	2014-09-08			ALIVE
595	In	2014-10-08	2014-09-08			ALIVE
596	In	2014-10-08	2014-09-08			ALIVE
597	In	2014-10-08	2014-09-08			ALIVE
598	In	2014-10-08	2014-09-08			ALIVE
599	In	2014-10-08	2014-09-08			ALIVE
600	In	2014-10-08	2014-09-08			ALIVE
601	In	2014-10-08	2014-09-08			ALIVE
602	In	2014-10-08	2014-09-08			ALIVE
603	In	2014-10-08	2014-09-08			ALIVE
604	In	2014-10-08	2014-09-08			ALIVE
605	In	2014-10-08	2014-09-08			ALIVE
606	In	2014-10-08	2014-09-08			ALIVE
607	In	2014-10-08	2014-09-08			ALIVE
608	In	2014-10-08	2014-09-08			ALIVE
609	In	2014-10-08	2014-09-08			ALIVE
610	In	2014-10-08	2014-09-08			ALIVE
611	In	2014-10-08	2014-09-08			ALIVE
612	In	2014-10-08	2014-09-08			ALIVE
613	In	2014-10-08	2014-09-08			ALIVE
614	In	2014-10-08	2014-09-08			ALIVE
615	In	2014-10-08	2014-09-08			ALIVE
616	In	2014-10-08	2014-09-08			ALIVE
617	In	2014-10-08	2014-09-08			ALIVE
618	In	2014-10-08	2014-09-08			ALIVE
619	In	2014-10-08	2014-09-08			ALIVE
620	In	2014-10-08	2014-09-08			ALIVE
621	In	2014-10-08	2014-09-08			ALIVE
622	In	2014-10-08	2014-09-08			ALIVE
623	In	2014-10-08	2014-09-08			ALIVE
624	In	2014-10-08	2014-09-08			ALIVE
625	In	2014-10-08	2014-09-08			ALIVE
626	In	2014-10-08	2014-09-08			ALIVE
627	In	2014-10-08	2014-09-08			ALIVE
628	In	2014-10-08	2014-09-08			ALIVE
629	In	2014-10-08	2014-09-08			ALIVE
630	In	2014-10-08	2014-09-08			ALIVE
631	In	2014-10-08	2014-09-08			ALIVE
632	In	2014-10-08	2014-09-08			ALIVE
633	In	2014-10-08	2014-09-08			ALIVE
634	In	2014-10-08	2014-09-08			ALIVE
635	In	2014-10-08	2014-09-08			ALIVE
636	In	2014-11-08	2014-10-08			ALIVE
637	In	2014-11-08	2014-10-08			ALIVE
638	In	2014-11-08	2014-10-08			ALIVE
639	In	2014-11-08	2014-10-08			ALIVE
640	In	2014-11-08	2014-10-08			ALIVE
641	In	2014-11-08	2014-10-08			ALIVE
642	In	2014-11-08	2014-10-08			ALIVE
643	In	2014-11-08	2014-10-08			ALIVE
644	In	2014-11-08	2014-10-08			ALIVE
645	In	2014-11-08	2014-10-08			ALIVE
646	In	2014-11-08	2014-10-08			ALIVE
647	In	2014-11-08	2014-10-08			ALIVE
648	In	2014-11-08	2014-10-08			ALIVE
649	In	2014-11-08	2014-10-08			ALIVE
650	In	2014-11-08	2014-10-08			ALIVE
651	In	2014-11-08	2014-10-08			ALIVE
652	In	2014-11-08	2014-10-08			ALIVE
653	In	2014-11-08	2014-11-08			ALIVE
654	In	2014-11-08	2014-10-08			ALIVE
655	In	2014-11-08	2014-11-08			ALIVE
656	In	2014-11-08	2014-11-08			ALIVE
657	In	2014-11-08	2014-10-08			ALIVE
658	In	2014-11-08	2014-10-08			ALIVE
659	In	2014-11-08	2014-10-08			ALIVE
660	In	2014-11-08	2014-10-08			ALIVE
661	In	2014-11-08	2014-10-08			ALIVE
662	In	2014-11-08	2014-10-08			ALIVE
663	In	2014-11-08	2014-11-08			ALIVE
664	In	2014-11-08	2014-10-08			ALIVE
665	In	2014-11-08	2014-11-08			ALIVE
666	In	2014-11-08	2014-10-08			ALIVE
667	In	2014-11-08	2014-10-08			ALIVE
668	In	2014-11-08	2014-10-08			ALIVE
669	In	2014-11-08	2014-11-08			ALIVE
670	In	2014-11-08	2014-10-08			ALIVE
671	In	2014-11-08	2014-11-08			ALIVE
672	In	2014-11-08	2014-10-08			ALIVE
673	In	2014-11-08	2014-10-08			ALIVE
674	In	2014-11-08	2014-10-08			ALIVE
675	In	2014-11-08	2014-10-08			ALIVE
676	In	2014-11-08	2014-11-08			ALIVE
677	In	2014-11-08	2014-10-08			ALIVE
678	In	2014-11-08	2014-10-08			ALIVE
679	In	2014-11-08	2014-10-08			ALIVE
680	In	2014-11-08	2014-10-08			ALIVE
681	In	2014-11-08	2014-10-08			ALIVE
682	In	2014-11-08	2014-10-08			ALIVE
683	In	2014-11-08	2014-10-08			ALIVE
684	In	2014-11-08	2014-10-08			ALIVE
685	In	2014-12-08	2014-12-08			ALIVE
686	In	2014-12-08	2014-11-08			ALIVE
687	In	2014-12-08	2014-12-08			ALIVE
688	In	2014-12-08	2014-12-08			ALIVE
689	In	2014-12-08	2014-11-08			ALIVE
690	In	2014-12-08	2014-11-08			ALIVE
691	In	2014-12-08	2014-11-08			ALIVE
692	In	2014-12-08	2014-12-08			ALIVE
693	In	2014-12-08	2014-12-08			ALIVE
694	In	2014-12-08	2014-12-08			ALIVE
695	In	2014-12-08	2014-11-08			ALIVE
696	In	2014-12-08	2014-12-08			ALIVE
697	In	2014-12-08	2014-12-08			ALIVE
698	In	2014-12-08	2014-11-08			ALIVE
699	In	2014-12-08	2014-12-08			ALIVE
700	In	2014-12-08	2014-11-08			ALIVE
701	In	2014-12-08	2014-11-08			ALIVE
702	In	2014-12-08	2014-11-08			ALIVE
703	In	2014-12-08	2014-12-08			ALIVE
704	In	2014-12-08	2014-12-08			ALIVE
705	In	2014-12-08	2014-12-08			ALIVE
706	In	2014-12-08	2014-11-08			ALIVE
707	In	2014-12-08	2014-11-08			ALIVE
708	In	2014-12-08	2014-11-08			ALIVE
709	In	2014-12-08	2014-12-08			ALIVE
710	In	2014-12-08	2014-11-08			ALIVE
711	In	2014-12-08	2014-11-08			ALIVE
712	In	2014-12-08	2014-12-08			ALIVE
713	In	2014-12-08	2014-11-08			ALIVE
714	In	2014-12-08	2014-11-08			ALIVE
715	In	13/08/2014	2014-12-08			ALIVE
716	In	13/08/2014	2014-12-08			ALIVE
717	In	13/08/2014	2014-12-08			ALIVE
718	In	13/08/2014	2014-12-08			ALIVE
719	In	13/08/2014	2014-12-08			ALIVE
720	In	13/08/2014	2014-12-08			ALIVE
721	In	13/08/2014	2014-12-08			ALIVE
722	In	13/08/2014	2014-12-08			ALIVE
723	In	13/08/2014	2014-12-08			ALIVE
724	In	13/08/2014	2014-12-08			ALIVE
725	In	13/08/2014	2014-12-08			ALIVE
726	In	13/08/2014	2014-12-08			ALIVE
727	In	13/08/2014	2014-12-08			ALIVE
728	In	13/08/2014	2014-12-08			ALIVE
729	In	13/08/2014	2014-12-08			ALIVE
730	In	13/08/2014	2014-12-08			ALIVE
731	In	13/08/2014	2014-12-08			ALIVE
732	In	13/08/2014	2014-12-08			ALIVE
733	In	13/08/2014	2014-12-08			ALIVE
734	In	13/08/2014	2014-12-08			ALIVE
735	In	13/08/2014	2014-12-08			ALIVE
736	In	14/08/2014	14/08/2014			ALIVE
737	In	14/08/2014	14/08/2014			ALIVE
738	In	14/08/2014	14/08/2014			ALIVE
739	In	14/08/2014	13/08/2014			ALIVE
740	In	14/08/2014	13/08/2014			ALIVE
741	In	14/08/2014	13/08/2014			ALIVE
742	In	14/08/2014	13/08/2014			ALIVE
743	In	14/08/2014	13/08/2014			ALIVE
744	In	14/08/2014	13/08/2014			ALIVE
745	In	14/08/2014	14/08/2014			ALIVE
746	In	14/08/2014	14/08/2014			ALIVE
747	In	14/08/2014	14/08/2014			ALIVE
748	In	14/08/2014	14/08/2014			ALIVE
749	In	14/08/2014	14/08/2014			ALIVE
750	In	14/08/2014	14/08/2014			ALIVE
751	In	14/08/2014	13/08/2014			ALIVE
752	In	14/08/2014	14/08/2014			ALIVE
753	In	14/08/2014	14/08/2014			ALIVE
754	In	14/08/2014	14/08/2014			ALIVE
755	In	14/08/2014	14/08/2014			ALIVE
756	In	14/08/2014	14/08/2014			ALIVE
757	In	14/08/2014	14/08/2014			ALIVE
758	In	14/08/2014	14/08/2014			ALIVE
759	In	14/08/2014	13/08/2014			ALIVE
760	In	14/08/2014	14/08/2014			ALIVE
761	In	14/08/2014	13/08/2014			ALIVE
762	In	14/08/2014	14/08/2014			ALIVE
763	In	14/08/2014	14/08/2014			ALIVE
764	In	14/08/2014	14/08/2014			DEAD
765	In	14/08/2014	14/08/2014			ALIVE
766	In	14/08/2014	13/08/2014			ALIVE
767	In	14/08/2014	14/08/2014			ALIVE
768	In	14/08/2015	13/08/2014			ALIVE
769	In	15/08/2014	14/08/2014			ALIVE
770	In	15/08/2014	14/08/2014			ALIVE
771	In	15/08/2014	14/08/2014			ALIVE
772	In	15/08/2014	14/08/2014			ALIVE
773	In	15/08/2014	14/08/2014			ALIVE
774	In	15/08/2014	14/08/2014			ALIVE
775	In	15/08/2014	14/08/2014			ALIVE
776	In	15/08/2014	14/08/2014			ALIVE
777	In	15/08/2014	14/08/2014			ALIVE
778	In	15/08/2014	14/08/2014			ALIVE
779	In	15/08/2014	14/08/2014			ALIVE
780	In	15/08/2014	14/08/2014			ALIVE
781	In	15/08/2014	14/08/2014			ALIVE
782	In	15/08/2014	14/08/2014			ALIVE
783	In	15/08/2014	14/08/2014			ALIVE
784	In	15/08/2014	14/08/2014			ALIVE
785	In	15/08/2014	14/08/2014			ALIVE
786	In	15/08/2014	14/08/2014			ALIVE
787	In	15/08/2014	14/08/2014			ALIVE
788	In	15/08/2014	14/08/2014			ALIVE
789	In	15/08/2014	14/08/2014			ALIVE
790	In	15/08/2014	14/08/2014			ALIVE
791	In	15/08/2014	14/08/2014			ALIVE
792	In	15/08/2014	14/08/2014			ALIVE
793	In	15/08/2014	14/08/2014			ALIVE
794	In	15/08/2014	14/08/2014			ALIVE
795	In	15/08/2014	14/08/2014			ALIVE
796	In	15/08/2014	14/08/2014			ALIVE
797	In	15/08/2014	14/08/2014			ALIVE
798	In	15/08/2014	14/08/2014			ALIVE
799	In	15/08/2014	14/08/2014			ALIVE
800	In	15/08/2014	14/08/2014			ALIVE
801	In	15/08/2014	14/08/2014			ALIVE
802	In	15/08/2014	14/08/2014			ALIVE
803	In	15/08/2014	14/08/2014			ALIVE
804	In	15/08/2014	14/08/2014			ALIVE
805	In	15/08/2014	14/08/2014			ALIVE
806	In	16/08/2014	15/08/2014			ALIVE
807	In	16/08/2014	15/08/2014			ALIVE
808	In	16/08/2014	15/08/2014			ALIVE
809	In	16/08/2014	15/08/2014			ALIVE
810	In	16/08/2014	15/08/2014			ALIVE
811	In	16/08/2014	15/08/2014			ALIVE
812	In	16/08/2014	15/08/2014			ALIVE
813	In	16/08/2014	15/08/2014			ALIVE
814	In	16/08/2014	15/08/2014			ALIVE
815	In	16/08/2014	15/08/2014			ALIVE
816	In	16/08/2014	15/08/2014			ALIVE
817	In	16/08/2014	15/08/2014			ALIVE
818	In	16/08/2014	15/08/2014			ALIVE
819	In	16/08/2014	15/08/2014			ALIVE
820	In	16/08/2014	15/08/2014			ALIVE
821	In	16/08/2014	15/08/2014			ALIVE
822	In	16/08/2014	15/08/2014			ALIVE
823	In	16/08/2014	15/08/2014			ALIVE
824	In	16/08/2014	15/08/2014			ALIVE
825	In	16/08/2014	15/08/2014			ALIVE
826	In	16/08/2014	15/08/2014			ALIVE
827	In	16/08/2014	15/08/2014			ALIVE
828	In	16/08/2014	15/08/2014			ALIVE
829	In	16/08/2014	15/08/2014			ALIVE
830	In	16/08/2014	15/08/2014			ALIVE
831	In	16/08/2014	15/08/2014			ALIVE
832	In	16/08/2014	15/08/2014			ALIVE
833	In	16/08/2014	15/08/2014			ALIVE
834	In	16/08/2014	15/08/2014			ALIVE
835	In	16/08/2014	15/08/2014			ALIVE
836	In	16/08/2014	15/08/2014			ALIVE
837	In	16/08/2014	15/08/2014			ALIVE
838	In	16/08/2014	15/08/2014			ALIVE
839	In	16/08/2014	15/08/2014			ALIVE
840	In	16/08/2014	15/08/2014			ALIVE
841	In	16/08/2014	15/08/2014			ALIVE
842	In	16/08/2014	15/08/2014			ALIVE
843	In	16/08/2014	15/08/2014			ALIVE
844	In	16/08/2014	15/08/2014			ALIVE
845	In	16/08/2014	15/08/2014			ALIVE
846	In	16/08/2014	15/08/2014			ALIVE
847	In	16/08/2014	15/08/2014			ALIVE
848	In	16/08/2014	15/08/2014			ALIVE
849	In	16/08/2014	15/08/2014			ALIVE
850	In	16/08/2014	15/08/2014			ALIVE
851	In	16/08/2014	15/08/2014			ALIVE
852	In	16/08/2014	15/08/2014			ALIVE
853	In	16/08/2014	15/08/2014			ALIVE
854	In	16/08/2014	15/08/2014			ALIVE
855	In	17/08/2014	16/08/2014			ALIVE
856	In	17/08/2014	16/08/2014			ALIVE
857	In	17/08/2014	16/08/2014			ALIVE
858	In	17/08/2014	16/08/2014			ALIVE
859	In	17/08/2014	16/08/2014			ALIVE
860	In	17/08/2014	16/08/2014			ALIVE
861	In	17/08/2014	16/08/2014			ALIVE
862	In	17/08/2014	16/08/2014			ALIVE
863	In	17/08/2014	16/08/2014			ALIVE
864	In	17/08/2014	16/08/2014			ALIVE
865	In	17/08/2014	16/08/2014			ALIVE
866	In	17/08/2014	16/08/2014			ALIVE
867	In	17/08/2014	16/08/2014			ALIVE
868	In	17/08/2014	16/08/2014			ALIVE
869	In	17/08/2014	16/08/2014			ALIVE
870	In	17/08/2014	16/08/2014			ALIVE
871	In	17/08/2014	16/08/2014			ALIVE
872	In	17/08/2014	16/08/2014			ALIVE
873	In	17/08/2014	16/08/2014			ALIVE
874	In	17/08/2014	16/08/2014			ALIVE
875	In	17/08/2014	16/08/2014			ALIVE
876	In	17/08/2014	16/08/2014			ALIVE
877	In	17/08/2014	16/08/2014			ALIVE
878	In	17/08/2014	16/08/2014			ALIVE
879	In	17/08/2014	16/08/2014			ALIVE
880	In	17/08/2014	16/08/2014			ALIVE
881	In	17/08/2014	16/08/2014			ALIVE
882	In	17/08/2014	16/08/2014			ALIVE
883	In	17/08/2014	16/08/2014			ALIVE
884	In	17/08/2014	16/08/2014			ALIVE
885	In	17/08/2014	16/08/2014			ALIVE
886	In	17/08/2014	16/08/2014			ALIVE
887	In	17/08/2014	16/08/2014			ALIVE
888	In	17/08/2014	16/08/2014			ALIVE
889	In	17/08/2014	16/08/2014			ALIVE
890	In	17/08/2014	16/08/2014			ALIVE
891	In	17/08/2014	16/08/2014			ALIVE
892	In	17/08/2014	16/08/2014			ALIVE
893	In	17/08/2014	16/08/2014			ALIVE
894	In	17/08/2014	16/08/2014			ALIVE
895	In	17/08/2014	16/08/2014			ALIVE
896	In	17/08/2014	16/08/2014			ALIVE
897	In	17/08/2014	16/08/2014			ALIVE
898	In	17/08/2014	16/08/2014			ALIVE
899	In	17/08/2014	16/08/2014			ALIVE
900	In	17/08/2014	16/08/2014			ALIVE
901	In	17/08/2014	16/08/2014			ALIVE
902	In	18/08/2014	18/08/2014			ALIVE
903	In	18/08/2014	18/08/2014			ALIVE
904	In	18/08/2014	18/08/2014			ALIVE
905	In	18/08/2014	18/08/2014			ALIVE
906	In	18/08/2014	18/08/2014			ALIVE
907	In	18/08/2014	18/08/2014			ALIVE
908	In	18/08/2014	18/08/2014			ALIVE
909	In	18/08/2014	18/08/2014			ALIVE
910	In	18/08/2014	18/08/2014			ALIVE
911	In	18/08/2014	18/08/2014			ALIVE
912	In	18/08/2014	18/08/2014			ALIVE
913	In	18/08/2014	18/08/2014			ALIVE
914	In	18/08/2014	18/08/2014			ALIVE
915	In	18/08/2014	18/08/2014			ALIVE
916	In	18/08/2014	18/08/2014			ALIVE
917	In	18/08/2014	18/08/2014			ALIVE
918	In	18/08/2014	18/08/2014			ALIVE
919	In	18/08/2014	18/08/2014			ALIVE
920	In	18/08/2014	18/08/2014			ALIVE
921	In	18/08/2014	18/08/2014			ALIVE
922	In	18/08/2014	18/08/2014			ALIVE
923	In	18/08/2014	18/08/2014			ALIVE
924	In	18/08/2014	18/08/2014			ALIVE
925	In	18/08/2014	18/08/2014			ALIVE
926	In	18/08/2014	18/08/2014			ALIVE
927	In	18/08/2014	18/08/2014			ALIVE
928	In	18/08/2014	18/08/2014			ALIVE
929	In	18/08/2014	18/08/2014			ALIVE
930	In	18/08/2014	18/08/2014			ALIVE
931	In	18/08/2014	18/08/2014			ALIVE
932	In	18/08/2014	18/08/2014			ALIVE
933	In	18/08/2014	18/08/2014			ALIVE
934	In	18/08/2014	18/08/2014			ALIVE
935	In	18/08/2014	18/08/2014			ALIVE
936	In	18/08/2014	18/08/2014			ALIVE
937	In	18/08/2014	18/08/2014			ALIVE
938	In	18/08/2014	18/08/2014			ALIVE
939	In	18/08/2014	18/08/2014			ALIVE
940	In	18/08/2014	18/08/2014			ALIVE
941	In	18/08/2014	18/08/2014			ALIVE
942	In	18/08/2014	18/08/2014			ALIVE
943	In	18/08/2014	18/08/2014			ALIVE
944	In	18/08/2014	18/08/2014			ALIVE
945	In	18/08/2014	18/08/2014			ALIVE
946	In	18/08/2014	17/08/2014			ALIVE
947	In	18/08/2014	17/08/2014			ALIVE
948	In	18/08/2014	17/08/2014			ALIVE
949	In	18/08/2014	17/08/2014			ALIVE
950	In	18/08/2014	17/08/2014			ALIVE
951	In	18/08/2014	17/08/2014			ALIVE
952	In	18/08/2014	17/08/2014			ALIVE
953	In	18/08/2014	17/08/2014			ALIVE
954	In	18/08/2014	17/08/2014			ALIVE
955	In	18/08/2014	17/08/2014			ALIVE
956	In	18/08/2014	17/08/2014			ALIVE
957	In	18/08/2014	17/08/2014			ALIVE
958	In	18/08/2014	17/08/2014			ALIVE
959	In	18/08/2014	17/08/2014			ALIVE
960	In	18/08/2014	17/08/2014			ALIVE
961	In	18/08/2014	17/08/2014			ALIVE
962	In	18/08/2014	17/08/2014			ALIVE
963	In	18/08/2014	17/08/2014			ALIVE
964	In	18/08/2014	17/08/2014			ALIVE
965	In	18/08/2014	17/08/2014			ALIVE
966	In	18/08/2014	17/08/2014			ALIVE
967	In	18/08/2014	17/08/2014			ALIVE
968	In	18/08/2014	17/08/2014			ALIVE
969	In	18/08/2014	17/08/2014			ALIVE
970	In	18/08/2014	17/08/2014			ALIVE
971	In	18/08/2014	17/08/2014			ALIVE
972	In	18/08/2014	17/08/2014			ALIVE
973	In	18/08/2014	17/08/2014			ALIVE
974	In	18/08/2014	17/08/2014			ALIVE
975	In	18/08/2014	17/08/2014			ALIVE
976	In	18/08/2014	17/08/2014			ALIVE
977	In	18/08/2014	17/08/2014			ALIVE
978	In	18/08/2014	17/08/2014			ALIVE
979	In	18/08/2014	17/08/2014			ALIVE
980	In	18/08/2014	17/08/2014			ALIVE
981	In	18/08/2014	17/08/2014			ALIVE
982	In	18/08/2014	17/08/2014			ALIVE
983	In	18/08/2014	18/08/2014			ALIVE
984	In	19/08/2014	18/08/2014			ALIVE
985	In	19/08/2014	18/08/2014			DEAD
986	In	19/08/2014	18/08/2014			ALIVE
987	In	19/08/2014	18/08/2014			ALIVE
988	In	19/08/2014	18/08/2014			ALIVE
989	In	19/08/2014	18/08/2014			ALIVE
990	In	19/08/2014	18/08/2014			ALIVE
991	In	19/08/2014	18/08/2014			ALIVE
992	In	19/08/2014	18/08/2014			ALIVE
993	In	19/08/2014	18/08/2014			ALIVE
994	In	19/08/2014				ALIVE
995	In	19/08/2014	18/08/2014			ALIVE
996	In	19/08/2014	18/08/2014			ALIVE
997	In	19/08/2014				ALIVE
998	In	19/08/2014				ALIVE
999	In	19/08/2014	18/08/2014			ALIVE
1000	In	19/08/2014	18/08/2014			ALIVE
1001	In	19/08/2014	18/08/2014			ALIVE
1002	In	19/08/2014	18/08/2014			ALIVE
1003	In	19/08/2014	18/08/2014			ALIVE
1004	In	19/08/2014	18/08/2014			ALIVE
1005	In	19/08/2014	18/08/2014			ALIVE
1006	In	19/08/2014	18/08/2014			ALIVE
1007	In	19/08/2014	18/08/2014			ALIVE
1008	In	19/08/2014	18/08/2014			ALIVE
1009	In	19/08/2014	18/08/2014			ALIVE
1010	In	19/08/2014	18/08/2014			ALIVE
1011	In	19/08/2014	18/08/2014			ALIVE
1012	In	19/08/2014	18/08/2014			ALIVE
1013	In	19/08/2014	18/08/2014			ALIVE
1014	In	19/08/2014	18/08/2014			ALIVE
1015	In	19/08/2014	18/08/2014			ALIVE
1016	In	19/08/2014	18/08/2014			ALIVE
1017	In	19/08/2014	19/08/2014			ALIVE
1018	In	19/08/2014	19/08/2014			ALIVE
1019	In	19/08/2014	18/08/2014			ALIVE
1020	In	19/08/2014	19/08/2014			ALIVE
1021	In	19/08/2014	18/08/2014			ALIVE
1022	In	19/08/2014	18/08/2014			ALIVE
1023	In	19/08/2014	18/08/2014			ALIVE
1024	In	19/08/2014	18/08/2014			ALIVE
1025	In	19/08/2014	18/08/2014			ALIVE
1026	In	19/08/2014	18/08/2014			ALIVE
1027	In	19/08/2014	18/08/2014			ALIVE
1028	In	19/08/2014	19/08/2014			ALIVE
1029	In	19/08/2014	19/08/2014			ALIVE
1030	In	19/08/2014	19/08/2014			ALIVE
1031	In	19/08/2014	19/08/2014			ALIVE
1032	In	19/08/2014	18/08/2014			ALIVE
1033	In	19/08/2014	18/08/2014			ALIVE
1034	In	19/08/2014	19/08/2014			ALIVE
1035	In	19/08/2014	19/08/2014			ALIVE
1036	In	19/08/2014	19/08/2014			ALIVE
1037	In	19/08/2014	18/08/2014			ALIVE
1038	In	19/08/2014	18/08/2014			ALIVE
1039	In	19/08/2014	18/08/2014			ALIVE
1040	In	19/08/2014	19/08/2014			ALIVE
1041	In	19/08/2014	19/08/2014			ALIVE
1042	In	19/08/2014	19/08/2014			ALIVE
1043	In	20/08/2014	19/08/2014			ALIVE
1044	In	20/08/2014	19/08/2014			ALIVE
1045	In	20/08/2014	19/08/2014			ALIVE
1046	In	20/08/2014	19/08/2014			ALIVE
1047	In	20/08/2014	20/08/2014			ALIVE
1048	In	20/08/2014	20/08/2014			ALIVE
1049	In	20/08/2014	20/08/2014			ALIVE
1050	In	20/08/2014	19/08/2014			ALIVE
1051	In	20/08/2014	19/08/2014			ALIVE
1052	In	20/08/2014	19/08/2014			ALIVE
1053	In	20/08/2014	19/08/2014			ALIVE
1054	In	20/08/2014	19/08/2014			ALIVE
1055	In	20/08/2014	19/08/2014			ALIVE
1056	In	20/08/2014	19/08/2014			ALIVE
1057	In	20/08/2014	19/08/2014			ALIVE
1058	In	20/08/2014	18/08/2014			ALIVE
1059	In	20/08/2014	18/08/2014			ALIVE
1060	In	20/08/2014	18/08/2014			ALIVE
1061	In	20/08/2014	18/08/2014			ALIVE
1062	In	20/08/2014	18/08/2014			ALIVE
1063	In	20/08/2014	18/08/2014			ALIVE
1064	In	20/08/2014	18/08/2014			ALIVE
1065	In	20/08/2014	18/08/2014			ALIVE
1066	In	20/08/2014				ALIVE
1067	In	20/08/2014	18/08/2014			ALIVE
1068	In	20/08/2014	19/08/2014			ALIVE
1069	In	20/08/2014	18/08/2014			ALIVE
1070	In	20/08/2014	18/08/2014			ALIVE
1071	In	20/08/2014	18/08/2014			ALIVE
1072	In	20/08/2014	19/08/2014			ALIVE
1073	In	20/08/2014	19/08/2014			ALIVE
1074	In	20/08/2014	19/08/2014			ALIVE
1075	In	20/08/2014	19/08/2014			ALIVE
1076	In	20/08/2014	19/08/2014			ALIVE
1077	In	20/08/2014	19/08/2014			ALIVE
1078	In	20/08/2014	19/08/2014			ALIVE
1079	In	20/08/2014	19/08/2014			ALIVE
1080	In	20/08/2014	18/08/2014			ALIVE
1081	In	20/08/2014	19/08/2014			ALIVE
1082	In	20/08/2014	18/08/2014			ALIVE
1083	In	20/08/2014	18/08/2014			ALIVE
1084	In	20/08/2014	19/08/2014			ALIVE
1085	In	20/08/2014	19/08/2014			ALIVE
1086	In	20/08/2014	19/08/2014			ALIVE
1087	In	20/08/2014	19/08/2014			ALIVE
1088	In	20/08/2014	20/08/2014			ALIVE
1089	In	20/08/2014	19/08/2014			ALIVE
1090	In	20/08/2014	19/08/2014			ALIVE
1091	In	20/08/2014	19/08/2014			ALIVE
1092	In	20/08/2014	19/08/2014			ALIVE
1093	In	20/08/2014	19/08/2014			ALIVE
1094	In	20/08/2014	19/08/2014			ALIVE
1095	In	20/08/2014	20/08/2014			ALIVE
1096	In	20/08/2014	20/08/2014			ALIVE
1097	In	20/08/2014	20/08/2014			ALIVE
1098	In	20/08/2014	20/08/2014			ALIVE
1099	In	20/08/2014	19/08/2014			ALIVE
1100	In	20/08/2014	18/08/2014			ALIVE
1101	In	20/08/2014	19/08/2014			ALIVE
1102	In	20/08/2014	19/08/2014			ALIVE
1103	In	20/08/2014	18/08/2014			ALIVE
1104	In	21/08/2014	21/08/2014			ALIVE
1105	In	21/08/2014	21/08/2014			ALIVE
1106	In	21/08/2014	21/08/2014			ALIVE
1107	In	21/08/2014	21/08/2014			ALIVE
1108	In	21/08/2014	21/08/2014			ALIVE
1109	In	21/08/2014	19/08/2014			ALIVE
1110	In	21/08/2014	19/08/2014			ALIVE
1111	In	21/08/2014	20/08/2014			ALIVE
1112	In	21/08/2014	20/08/2014			ALIVE
1113	In	21/08/2014	20/08/2014			ALIVE
1114	In	21/08/2014	19/08/2014			ALIVE
1115	In	21/08/2014	19/08/2014			DEAD
1116	In	21/08/2014	19/08/2014			ALIVE
1117	In	21/08/2014	19/08/2014			ALIVE
1118	In	21/08/2014	19/08/2014			ALIVE
1119	In	21/08/2014	19/08/2014			ALIVE
1120	In	21/08/2014	20/08/2014			ALIVE
1121	In	21/08/2014	20/08/2014			ALIVE
1122	In	21/08/2014	20/08/2014			ALIVE
1123	In	21/08/2014	20/08/2014			ALIVE
1124	In	21/08/2014	21/08/2014			ALIVE
1125	In	21/08/2014	21/08/2014			ALIVE
1126	In	21/08/2014	20/08/2014			ALIVE
1127	In	21/08/2014	20/08/2014			ALIVE
1128	In	21/08/2014	20/08/2014			ALIVE
1129	In	21/08/2014	20/08/2014			ALIVE
1130	In	21/08/2014	20/08/2014			ALIVE
1131	In	21/08/2014	20/08/2014			ALIVE
1132	In	21/08/2014	21/08/2014			ALIVE
1133	In	21/08/2014	21/08/2014			ALIVE
1134	In	21/08/2014	21/08/2014			ALIVE
1135	In	21/08/2014	21/08/2014			ALIVE
1136	In	21/08/2014	21/08/2014			ALIVE
1137	In	21/08/2014	21/08/2014			ALIVE
1138	In	21/08/2014	21/08/2014			ALIVE
1139	In	21/08/2014	19/08/2014			ALIVE
1140	In	21/08/2014	20/08/2014			ALIVE
1141	In	21/08/2014	20/08/2014			ALIVE
1142	In	21/08/2014	20/08/2014			ALIVE
1143	In	21/08/2014	20/08/2014			ALIVE
1144	In	22/08/2014	22/O8/2014			ALIVE
1145	In	22/08/2014	22/08/2014			ALIVE
1146	In	22/08/2014	22/08/2014			ALIVE
1147	In	22/08/2014	21/08/2014			ALIVE
1148	In	22/08/2014	21/08/2014			ALIVE
1149	In	22/08/2014	21/08/2014			ALIVE
1150	In	22/08/2014	21/08/2014			ALIVE
1151	In	22/08/2014	21/08/2014			ALIVE
1152	In	22/08/2014	21/08/2014			ALIVE
1153	In	22/08/2014	22/08/2014			ALIVE
1154	In	22/08/2014	22/08/2014			ALIVE
1155	In	22/08/2014	22/08/2014			ALIVE
1156	In	22/08/2014	22/08/2014			ALIVE
1157	In	22/08/2014	22/08/2014			ALIVE
1158	In	22/08/2014	22/08/2014			ALIVE
1159	In	22/08/2014	22/08/2014			ALIVE
1160	In	22/08/2014	22/08/2014			ALIVE
1161	In	22/08/2014	22/08/2014			ALIVE
1162	In	22/08/2014	22/08/2014			ALIVE
1163	In	22/08/2014	21/08/2014			ALIVE
1164	In	22/08/2014	22/08/2014			ALIVE
1165	In	22/08/2014	22/08/2014			ALIVE
1166	In	22/08/2014	22/08/2014			ALIVE
1167	In	22/08/2014	21/08/2014			ALIVE
1168	In	22/08/2014	21/08/2014			ALIVE
1169	In	22/08/2014	21/08/2014			ALIVE
1170	In	22/08/2014	21/08/2014			ALIVE
1171	In	22/08/2014	21/08/2014			ALIVE
1172	In	22/08/2014	22/08/2014			ALIVE
1173	In	22/08/2014	22/08/2014			ALIVE
1174	In	22/08/2014	22/08/2014			ALIVE
1175	In	22/08/2014	22/08/2014			ALIVE
1176	In	22/08/2014	22/08/2014			ALIVE
1177	In	22/08/2014	22/08/2014			ALIVE
1178	In	22/08/2014	22/08/2014			ALIVE
1179	In	22/08/2014	22/08/2014			ALIVE
1180	In	22/08/2014	22/08/2014			ALIVE
1181	In	22/08/2014	22/08/2014			ALIVE
1182	In	22/08/2014	22/08/2014			ALIVE
1183	In	22/08/2014	22/08/2014			ALIVE
1184	In	22/08/2014	22/08/2014			ALIVE
1185	In	22/08/2014	22/08/2014			ALIVE
1186	In	22/08/2014	22/08/2014			ALIVE
1187	In	22/08/2014	22/08/2014			ALIVE
1188	In	22/08/2014	22/08/2014			ALIVE
1189	In	22/08/2014	22/08/2014			ALIVE
1190	In	22/08/2014	22/08/2014			ALIVE
1191	In	22/08/2014	22/08/2014			ALIVE
1192	In	22/08/2014	22/08/2014			ALIVE
1193	In	22/08/2014	22/08/2014			ALIVE
1194	In	22/08/2014	22/08/2014			ALIVE
1195	In	22/08/2014	22/08/2014			ALIVE
1196	In	22/08/2014	22/08/2014			ALIVE
1197	In	22/08/2014	21/08/2014			ALIVE
1198	In	22/08/2014	22/08/2014			ALIVE
1199	In	22/08/2014	22/08/2014			ALIVE
1200	In	22/08/2014	22/08/2014			ALIVE
1201	In	22/08/2014	22/08/2014			ALIVE
1202	In	22/08/2014	22/08/2014			ALIVE
1203	In	22/08/2014	22/08/2014			ALIVE
1204	In	22/08/2014	22/08/2014			ALIVE
1205	In	22/08/2014	22/08/2014			ALIVE
1206	In	22/08/2014	22/08/2014			ALIVE
1207	In	22/08/2014	22/08/2014			ALIVE
1208	In	22/08/2014	21/08/2014			ALIVE
1209	In	22/08/2014	22/08/2014			ALIVE
1210	In	22/08/2014	22/08/2014			ALIVE
1211	In	22/08/2014	22/08/2014			ALIVE
1212	In	22/08/2014	22/08/2014			ALIVE
1213	In	22/08/2014	22/08/2014			ALIVE
1214	In	22/08/2014	22/08/2014			ALIVE
1215	In	22/08/2014	22/08/2014			ALIVE
1216	In	22/08/2014	22/08/2014			ALIVE
1217	In	22/08/2014	22/08/2014			ALIVE
1218	In	23/08/2014	23/08/2014			ALIVE
1219	In	23/08/2014	23/08/2014			ALIVE
1220	In	23/08/2014	23/08/2014			ALIVE
1221	In	23/08/2014	23/08/2014			ALIVE
1222	In	23/08/2014	23/08/2014			ALIVE
1223	In	23/08/2014	23/08/2014			ALIVE
1224	In	23/08/2014	23/08/2014			ALIVE
1225	In	23/08/2014	23/08/2014			ALIVE
1226	In	23/08/2014	23/08/2014			ALIVE
1227	In	23/08/2014	23/08/2014			ALIVE
1228	In	23/08/2014	23/08/2014			ALIVE
1229	In	23/08/2014	23/08/2014			ALIVE
1230	In	23/08/2014	22/08/2014			ALIVE
1231	In	23/08/2014	22/08/2014			ALIVE
1232	In	23/08/2014	22/08/2014			ALIVE
1233	In	23/08/2014	22/08/2014			ALIVE
1234	In	23/08/2014	22/08/2014			ALIVE
1235	In	23/08/2014	22/08/2014			ALIVE
1236	In	23/08/2014	23/08/2014			ALIVE
1237	In	23/08/2014	23/08/2014			ALIVE
1238	In	23/08/2014	23/08/2014			ALIVE
1239	In	23/08/2014	23/08/2014			ALIVE
1240	In	23/08/2014	23/08/2014			ALIVE
1241	In	23/08/2014	23/08/2014			ALIVE
1242	In	23/08/2014	23/08/2014			ALIVE
1243	In	23/08/2014	23/08/2014			ALIVE
1244	In	23/08/2014	23/08/2014			ALIVE
1245	In	23/08/2014	23/08/2014			ALIVE
1246	In	23/08/2014	23/08/2014			ALIVE
1247	In	23/08/2014	23/08/2014			DEAD
1248	In	23/08/2014	23/08/2014			ALIVE
1249	In	23/08/2014	23/08/2014			ALIVE
1250	In	23/08/2014	23/08/2014			ALIVE
1251	In	23/08/2014	23/08/2014			ALIVE
1252	In	23/08/2014	23/08/2014			ALIVE
1253	In	23/08/2014	23/08/2014			ALIVE
1254	In	23/08/2014	23/08/2014			ALIVE
1255	In	23/08/2014	23/08/2014			ALIVE
1256	In	23/08/2014	23/08/2014			ALIVE
1257	In	23/08/2014	23/08/2014			ALIVE
1258	In	23/08/2014	23/08/2014			ALIVE
1259	In	23/08/2014	23/08/2014			ALIVE
1260	In	23/08/2014	23/08/2014			ALIVE
1261	In	23/08/2014	23/08/2014			ALIVE
1262	In	23/08/2014	23/08/2014			ALIVE
1263	In	23/08/2014	23/08/2014			ALIVE
1264	In	23/08/2014	23/08/2014			ALIVE
1265	In	23/08/2014	23/08/2014			ALIVE
1266	In	23/08/2014	23/08/2014			ALIVE
1267	In	23/08/2014	23/08/2014			ALIVE
1268	In	23/08/2014	23/08/2014			ALIVE
1269	In	23/08/2014	23/08/2014			ALIVE
1270	In	23/08/2014	23/08/2014			ALIVE
1271	In	23/08/2014	23/08/2014			ALIVE
1272	In	23/08/2014	23/08/2014			ALIVE
1273	In	23/08/2014	23/08/2014			ALIVE
1274	In	23/08/2014	23/08/2014			ALIVE
1275	In	23/08/2014	23/08/2014			ALIVE
1276	In	23/08/2014	23/08/2014			ALIVE
1277	In	23/08/2014	23/08/2014			ALIVE
1278	In	23/08/2014	23/08/2014			ALIVE
1279	In	23/08/2014	23/08/2014			ALIVE
1280	In	23/08/2014	23/08/2014			ALIVE
1281	In	23/08/2014	23/08/2014			ALIVE
1282	In	23/08/2014	23/08/2014			ALIVE
1283	In	23/08/2014	23/08/2014			ALIVE
1284	In	23/08/2014	23/08/2014			ALIVE
1285	In	23/08/2014	23/08/2014			ALIVE
1286	In	23/08/2014	23/08/2014			ALIVE
1287	In	23/08/2014	23/08/2014			ALIVE
1288	In	24/08/2014	24/08/2014			ALIVE
1289	In	24/08/2014	24/08/2014			ALIVE
1290	In	24/08/2014	24/08/2014			ALIVE
1291	In	24/08/2014	24/08/2014			ALIVE
1292	In	24/08/2014	24/08/2014			ALIVE
1293	In	24/08/2014	24/08/2014			ALIVE
1294	In	24/08/2014	24/08/2014			ALIVE
1295	In	24/08/2014	24/08/2014			ALIVE
1296	In	24/08/2014	24/08/2014			ALIVE
1297	In	24/08/2014	24/08/2014			ALIVE
1298	In	24/08/2014	24/08/2014			ALIVE
1299	In	24/08/2014	24/08/2014			ALIVE
1300	In	24/08/2014	24/08/2014			ALIVE
1301	In	24/08/2014	23/08/2014			ALIVE
1302	In	24/08/2014	24/08/2014			ALIVE
1303	In	24/08/2014	24/08/2014			ALIVE
1304	In	24/08/2014	24/08/2014			ALIVE
1305	In	24/08/2014	24/08/2014			ALIVE
1306	In	24/08/2014	24/08/2014			ALIVE
1307	In	24/08/2014	24/08/2014			ALIVE
1308	In	24/08/2014	24/08/2014			ALIVE
1309	In	24/08/2014	24/08/2014			ALIVE
1310	In	24/08/2014	24/08/2014			ALIVE
1311	In	24/08/2014	23/08/2014			ALIVE
1312	In	24/08/2014	24/08/2014			ALIVE
1313	In	24/08/2014	24/08/2014			ALIVE
1314	In	24/08/2014	24/08/2014			ALIVE
1315	In	24/08/2014	24/08/2014			ALIVE
1316	In	24/08/2014	24/08/2014			ALIVE
1317	In	24/08/2014	24/08/2014			ALIVE
1318	In	24/08/2014	24/08/2014			ALIVE
1319	In	24/08/2014	24/08/2014			ALIVE
1320	In	24/08/2014	24/08/2014			ALIVE
1321	In	24/08/2014	24/08/2014			ALIVE
1322	In	24/08/2014	24/08/2014			ALIVE
1323	In	24/08/2014	24/08/2014			ALIVE
1324	In	24/08/2014	24/08/2014			ALIVE
1325	In	24/08/2014	24/08/2014			ALIVE
1326	In	24/08/2014	24/08/2014			ALIVE
1327	In	24/08/2014	24/08/2014			ALIVE
1328	In	24/08/2014	24/08/2014			ALIVE
1329	In	24/08/2014	24/08/2014			ALIVE
1330	In	24/08/2014	24/08/2014			ALIVE
1331	In	24/08/2014	24/08/2014			ALIVE
1332	In	24/08/2014	24/08/2014			ALIVE
1333	In	24/08/2014	24/08/2014			ALIVE
1334	In	24/08/2014	24/08/2014			ALIVE
1335	In	24/08/2014	24/08/2014			ALIVE
1336	In	24/08/2014	24/08/2014			DEAD
1337	In	24/08/2014	24/08/2014			ALIVE
1338	In	24/08/2014	24/08/2014			ALIVE
1339	In	24/08/2014	24/08/2014			ALIVE
1340	In	24/08/2014	23/08/2014			ALIVE
1341	In	24/08/2014	24/08/2014			ALIVE
1342	In	24/08/2014	24/08/2014			ALIVE
1343	In	24/08/2014	24/08/2014			ALIVE
1344	In	24/08/2014	24/08/2014			ALIVE
1345	In	24/08/2014	22/08/2014			ALIVE
1346	In	24/08/2014	24/08/2014			ALIVE
1347	In	24/08/2014	24/08/2014			ALIVE
1348	In	24/08/2014	24/08/2014			ALIVE
1349	In	25/08/2014	25/08/2014			ALIVE
1350	In	25/08/2014	25/08/2014			ALIVE
1351	In	25/08/2014	25/08/2014			ALIVE
1352	In	25/08/2014	25/08/2014			ALIVE
1353	In	25/08/2014	25/08/2014			ALIVE
1354	In	25/08/2014	25/08/2014			ALIVE
1355	In	25/08/2014	25/08/2014			ALIVE
1356	In	25/08/2014	25/08/2014			ALIVE
1357	In	25/08/2014	25/08/2014			ALIVE
1358	In	25/08/2014	25/08/2014			ALIVE
1359	In	25/08/2014	25/08/2014			ALIVE
1360	In	25/08/2014	25/08/2014			ALIVE
1361	In	25/08/2014	25/08/2014			ALIVE
1362	In	25/08/2014	25/08/2014			ALIVE
1363	In	25/08/2014	25/08/2014			ALIVE
1364	In	25/08/2014	25/08/2014			ALIVE
1365	In	25/08/2014	25/08/2014			ALIVE
1366	In	25/08/2014	25/08/2014			ALIVE
1367	In	25/08/2014	25/08/2014			ALIVE
1368	In	25/08/2014	25/08/2014			ALIVE
1369	In	25/08/2014	25/08/2014			ALIVE
1370	In	25/08/2014	25/08/2014			ALIVE
1371	In	25/08/2014	25/08/2014			ALIVE
1372	In	25/08/2014	25/08/2014			ALIVE
1373	In	25/08/2014	24/08/2014			ALIVE
1374	In	25/08/2014	24/08/2014			ALIVE
1375	In	25/08/2014	25/08/2014			ALIVE
1376	In	25/08/2014	25/08/2014			ALIVE
1377	In	25/08/2014	25/08/2014			DEAD
1378	In	25/08/2014	25/08/2014			ALIVE
1379	In	25/08/2014	25/08/2014			ALIVE
1380	In	25/08/2014	25/08/2014			ALIVE
1381	In	25/08/2014	25/08/2014			ALIVE
1382	In	25/08/2014	25/08/2014			ALIVE
1383	In	25/08/2014	25/08/2014			ALIVE
1384	In	25/08/2014	25/08/2014			ALIVE
1385	In	25/08/2014	25/08/2014			ALIVE
1386	In	25/08/2014	25/08/2014			ALIVE
1387	In	25/08/2014	25/08/2014			ALIVE
1388	In	25/08/2014	25/08/2014			ALIVE
1389	In	25/08/2014	25/08/2014			ALIVE
1390	In	25/08/2014	25/08/2014			ALIVE
1391	In	25/08/2014	25/08/2014			ALIVE
1392	In	25/08/2014	25/08/2014			ALIVE
1393	In	25/08/2014	25/08/2014			ALIVE
1394	In	25/08/2014	25/08/2014			ALIVE
1395	In	25/08/2014	25/08/2014			ALIVE
1396	In	25/08/2014	25/08/2014			ALIVE
1397	In	25/08/2014	25/08/2014			ALIVE
1398	In	25/08/2014	25/08/2014			ALIVE
1399	In	25/08/2014	25/08/2014			ALIVE
1400	In	25/08/2014	25/08/2014			ALIVE
1401	In	25/08/2014	25/08/2014			DEAD
1402	In	25/08/2014	25/08/2014			ALIVE
1403	In	25/08/2014	25/08/2014			ALIVE
1404	In	25/08/2014	25/08/2014			ALIVE
1405	In	25/08/2014	25/08/2014			ALIVE
1406	In	25/08/2014	25/08/2014			ALIVE
1407	In	25/08/2014	25/08/2014			ALIVE
1408	In	25/08/2014	25/08/2021			ALIVE
1409	In	25/08/2014	25/08/2014			ALIVE
1410	In	25/08/2014	25/08/2014			ALIVE
1411	In	25/08/2014	25/08/2014			ALIVE
1412	In	25/08/2014	25/08/2014			ALIVE
1413	In	25/08/2014	25/08/2014			ALIVE
1414	In	25/08/2014	25/08/2014			ALIVE
1415	In	25/08/2014	25/08/2014			ALIVE
1416	In	25/08/2014	25/08/2014			ALIVE
1417	In	25/08/2014	25/08/2014			ALIVE
1418	In	25/08/2014	25/08/2014			ALIVE
1419	In	25/08/2014	25/08/2014			ALIVE
1420	In	25/08/2014	25/08/2014			ALIVE
1421	In	25/08/2014	25/08/2014			ALIVE
1422	In	25/08/2014	25/08/2014			ALIVE
1423	In	25/08/2014	25/08/2014			ALIVE
1424	In	25/08/2014	25/08/2014			ALIVE
1425	In	25/08/2014	25/08/2014			ALIVE
1426	In	25/08/2014	25/08/2014			ALIVE
1427	In	25/08/2014	25/08/2014			ALIVE
1428	In	25/08/2014	25/08/2014			ALIVE
1429	In	25/08/2014	25/08/2014			ALIVE
1430	In	25/08/2014	25/08/2014			ALIVE
1431	In	26/08/2014	26/08/2014			ALIVE
1432	In	26/08/2014	26/08/2014			ALIVE
1433	In	26/08/2014	26/08/2014			ALIVE
1434	In	26/08/2014	26/08/2014			ALIVE
1435	In	26/08/2014	26/08/2014			ALIVE
1436	In	26/08/2014	26/08/2014			ALIVE
1437	In	26/08/2014	26/08/2014			ALIVE
1438	In	26/08/2014	26/08/2014			ALIVE
1439	In	26/08/2014	26/08/2014			ALIVE
1440	In	26/08/2014	26/08/2014			ALIVE
1441	In	26/08/2014	26/08/2014			ALIVE
1442	In	26/08/2014	26/08/2014			ALIVE
1443	In	26/08/2014	26/08/2014			ALIVE
1444	In	26/08/2014	26/08/2014			ALIVE
1445	In	26/08/2014	26/08/2014			ALIVE
1446	In	26/08/2014	26/08/2014			ALIVE
1447	In	26/08/2014	26/08/2014			ALIVE
1448	In	26/08/2014	26/08/2014			ALIVE
1449	In	26/08/2014	26/08/2014			ALIVE
1450	In	26/08/2014	26/08/2014			ALIVE
1451	In	26/08/2014	26/08/2014			ALIVE
1452	In	26/08/2014	26/08/2014			ALIVE
1453	In	26/08/2014	26/08/2014			ALIVE
1454	In	26/08/2014	26/08/2014			ALIVE
1455	In	26/08/2014	26/08/2014			ALIVE
1456	In	26/08/2014	26/08/2014			ALIVE
1457	In	26/08/2014	26/08/2014			ALIVE
1458	In	26/08/2014	26/08/2014			ALIVE
1459	In	26/08/2014	26/08/2014			ALIVE
1460	In	26/08/2014	26/08/2014			ALIVE
1461	In	26/08/2014	26/08/2014			ALIVE
1462	In	26/08/2014	26/08/2014			ALIVE
1463	In	26/08/2014	26/08/2014			ALIVE
1464	In	26/08/2014	26/08/2014			ALIVE
1465	In	26/08/2014	26/08/2014			ALIVE
1466	In	26/08/2014	26/08/2014			ALIVE
1467	In	26/08/2014	26/08/2014			ALIVE
1468	In	26/08/2014	26/08/2014			ALIVE
1469	In	26/08/2014	26/08/2014			ALIVE
1470	In	26/08/2014	26/08/2014			ALIVE
1471	In	26/08/2014	26/08/2014			ALIVE
1472	In	26/08/2014	26/08/2014			ALIVE
1473	In	26/08/2014	26/08/2014			ALIVE
1474	In	26/08/2014	26/08/2014			ALIVE
1475	In	26/08/2014	26/08/2014			ALIVE
1476	In	26/08/2014	26/08/2014			ALIVE
1477	In	26/08/2014	26/08/2014			ALIVE
1478	In	26/08/2014	26/08/2014			ALIVE
1479	In	26/08/2014	26/08/2014			ALIVE
1480	In	26/08/2014	26/08/2014			ALIVE
1481	In	26/08/2014	26/08/2014			ALIVE
1482	In	26/08/2014	26/08/2014			ALIVE
1483	In	26/08/2014	26/08/2014			ALIVE
1484	In	26/08/2014	26/08/2014			ALIVE
1485	In	26/08/2014	26/08/2014			ALIVE
1486	In	26/08/2014	26/08/2014			ALIVE
1487	In	26/08/2014	26/08/2014			ALIVE
1488	In	26/08/2014	26/08/2014			ALIVE
1489	In	27/08/2014	27/08/2014			ALIVE
1490	In	27/08/2014	27/08/2014			ALIVE
1491	In	27/08/2014	27/08/2014			ALIVE
1492	In	27/08/2014	27/08/2014			ALIVE
1493	In	27/08/2014	27/08/2014			ALIVE
1494	In	27/08/2014	27/08/2014			ALIVE
1495	In	27/08/2014	27/08/2014			ALIVE
1496	In	27/08/2014	27/08/2014			ALIVE
1497	In	27/08/2014	27/08/2014			ALIVE
1498	In	27/08/2014	27/08/2014			ALIVE
1499	In	27/08/2014	27/08/2014			ALIVE
1500	In	27/08/2014	27/08/2014			ALIVE
1501	In	27/08/2014	27/08/2014			ALIVE
1502	In	27/08/2014	27/08/2014			ALIVE
1503	In	27/08/2014	27/08/2014			ALIVE
1504	In	27/08/2014	27/08/2014			ALIVE
1505	In	27/08/2014	27/08/2014			ALIVE
1506	In	27/08/2014	27/08/2014			ALIVE
1507	In	27/08/2014	27/08/2014			ALIVE
1508	In	27/08/2014	27/08/2014			ALIVE
1509	In	27/08/2014	27/08/2014			ALIVE
1510	In	27/08/2014	27/08/2014			ALIVE
1511	In	27/08/2014	27/08/2014			ALIVE
1512	In	27/08/2014	27/08/2014			ALIVE
1513	In	27/08/2014	27/08/2014			ALIVE
1514	In	27/08/2014	27/08/2014			ALIVE
1515	In	27/08/2014	27/08/2014			ALIVE
1516	In	27/08/2014	27/08/2014			ALIVE
1517	In	27/08/2014	27/08/2014			ALIVE
1518	In	27/08/2014	27/08/2014			ALIVE
1519	In	27/08/2014	27/08/2014			ALIVE
1520	In	27/08/2014	27/08/2014			ALIVE
1521	In	27/08/2014	27/08/2014			ALIVE
1522	In	27/08/2014	27/08/2014			ALIVE
1523	In	28/08/2014	26/08/2014			ALIVE
1524	In	28/08/2014	28/08/2014			ALIVE
1525	In	28/08/2014	26/08/2014			ALIVE
1526	In	28/08/2014	28/08/2014			ALIVE
1527	In	28/08/2014	27/08/2014			ALIVE
1528	In	28/08/2014	28/08/2014			ALIVE
1529	In	28/08/2014	26/08/2014			ALIVE
1530	In	28/08/2014	27/08/2014			ALIVE
1531	In	28/08/2014	26/08/2014			ALIVE
1532	In	28/08/2014	28/08/2014			ALIVE
1533	In	28/08/2014	28/08/2014			ALIVE
1534	In	28/08/2014	27/08/2014			ALIVE
1535	In	28/08/2014	27/08/2014			ALIVE
1536	In	28/08/2014	27/08/2014			ALIVE
1537	In	28/08/2014	27/08/2014			ALIVE
1538	In	28/08/2014	28/08/2014			ALIVE
1539	In	28/08/2014	28/08/2014			ALIVE
1540	In	28/08/2014	28/08/2014			ALIVE
1541	In	28/08/2014	28/08/2014			ALIVE
1542	In	28/08/2014	28/08/2014			ALIVE
1543	In	28/08/2014	26/08/2014			ALIVE
1544	In	28/08/2014	28/08/2014			ALIVE
1545	In	28/08/2014	28/08/2014			ALIVE
1546	In	28/08/2014	27/08/2014			ALIVE
1547	In	28/08/2014	27/08/2014			ALIVE
1548	In	28/08/2014	27/08/2014			ALIVE
1549	In	28/08/2014	27/08/2014			ALIVE
1550	In	28/08/2014	28/08/2014			ALIVE
1551	In	28/08/2014	28/08/2014			ALIVE
1552	In	28/08/2014	28/08/2014			ALIVE
1553	In	28/08/2014	28/08/2014			ALIVE
1554	In	28/08/2014	28/08/2014			ALIVE
1555	In	28/08/2014	28/08/2014			ALIVE
1556	In	28/08/2014	28/08/2014			ALIVE
1557	In	28/08/2014	28/08/2014			ALIVE
1558	In	28/08/2014	28/08/2014			ALIVE
1559	In	28/08/2014	28/08/2014			ALIVE
1560	In	28/08/2014	28/08/2014			ALIVE
1561	In	28/08/2014	28/08/2014			ALIVE
1562	In	28/08/2014	28/08/2014			ALIVE
1563	In	28/08/2014	28/08/2014			ALIVE
1564	In	28/08/2014	28/08/2014			ALIVE
1565	In	28/08/2014	28/08/2014			ALIVE
1566	In	28/08/2014	28/08/2014			ALIVE
1567	In	28/08/2014	28/08/2014			ALIVE
1568	In	28/08/2014	28/08/2014			ALIVE
1569	In	28/08/2014	28/08/2014			ALIVE
1570	In	28/08/2014	28/08/2014			ALIVE
1571	In	28/08/2014	28/08/2014			ALIVE
1572	In	28/08/2014	28/08/2014			ALIVE
1573	In	28/08/2014	28/08/2014			ALIVE
1574	In	28/08/2014	28/08/2014			ALIVE
1575	In	28/08/2014	28/08/2014			ALIVE
1576	In	28/08/2014	28/08/2014			ALIVE
1577	In	28/08/2014	28/08/2014			ALIVE
1578	In	28/08/2014	28/08/2014			ALIVE
1579	In	28/08/2014	28/08/2014			ALIVE
1580	In	28/08/2014	28/08/2014			ALIVE
1581	In	28/08/2014	28/08/2014			ALIVE
1582	In	28/08/2014	28/08/2014			ALIVE
1583	In	28/08/2014	28/08/2014			ALIVE
1584	In	28/08/2014	28/08/2014			ALIVE
1585	In	28/08/2014	28/08/2014			ALIVE
1586	In	28/08/2014	28/08/2014			ALIVE
1587	In	28/08/2014	28/08/2014			ALIVE
1588	In	28/08/2014	28/08/2014			ALIVE
1589	In	28/08/2014	28/08/2014			ALIVE
1590	In	29/08/2014	28/08/2014			ALIVE
1591	In	29/08/2014	28/08/2014			ALIVE
1592	In	29/08/2014	28/08/2014			ALIVE
1593	In	29/08/2014	29/08/2014			ALIVE
1594	In	29/08/2014	29/08/2014			ALIVE
1595	In	29/08/2014	28/08/2014			ALIVE
1596	In	29/08/2014	28/08/2014			ALIVE
1597	In	29/08/2014	29/08/2014			ALIVE
1598	In	29/08/2014	27/08/2014			ALIVE
1599	In	29/08/2014	29/08/2014			ALIVE
1600	In	29/08/2014	29/08/2014			DEAD
1601	In	29/08/2014	29/08/2014			ALIVE
1602	In	29/08/2014	29/08/2014			ALIVE
1603	In	29/08/2014	27/08/2014			ALIVE
1604	In	29/08/2014	28/08/2014			ALIVE
1605	In	29/08/2014	26/08/2014			ALIVE
1606	In	29/08/2014	28/08/2014			ALIVE
1607	In	29/08/2014	28/08/2014			ALIVE
1608	In	29/08/2014	28/08/2014			ALIVE
1609	In	29/08/2014	28/08/2014			ALIVE
1610	In	29/08/2014	28/08/2014			ALIVE
1611	In	29/08/2014	28/08/2014			ALIVE
1612	In	29/08/2014	28/08/2014			ALIVE
1613	In	29/08/2014	28/08/2014			ALIVE
1614	In	29/08/2014	28/08/2014			ALIVE
1615	In	29/08/2014	28/08/2014			ALIVE
1616	In	29/08/2014	28/08/2014			ALIVE
1617	In	29/08/2014	28/08/2014			ALIVE
1618	In	29/08/2014	28/08/2014			ALIVE
1619	In	29/08/2014	28/08/2014			ALIVE
1620	In	29/08/2014	28/08/2014			ALIVE
1621	In	29/08/2014	28/08/2014			ALIVE
1622	In	29/08/2014	28/08/2014			ALIVE
1623	In	29/08/2014	28/08/2014			ALIVE
1624	In	29/08/2014	29/08/2014			ALIVE
1625	In	29/08/2014	28/08/2014			ALIVE
1626	In	29/08/2014	28/08/2014			ALIVE
1627	In	29/08/2014	28/08/2014			ALIVE
1628	In	29/08/2014	28/08/2014			ALIVE
1629	In	29/08/2014	28/08/2014			ALIVE
1630	In	29/08/2014	28/08/2014			ALIVE
1631	In	29/08/2014	28/08/2014			ALIVE
1632	In	29/08/2014	28/08/2014			ALIVE
1633	In	29/08/2014	28/08/2014			ALIVE
1634	In	29/08/2014	28/08/2014			ALIVE
1635	In	29/08/2014	28/08/2014			ALIVE
1636	In	29/08/2014	28/08/2014			ALIVE
1637	In	29/08/2014	28/08/2014			ALIVE
1638	In	29/08/2014	28/08/2014			ALIVE
1639	In	29/08/2014	28/08/2014			ALIVE
1640	In	29/08/2014	28/08/2014			ALIVE
1641	In	29/08/2014	28/08/2014			ALIVE
1642	In	29/08/2014	28/08/2014			ALIVE
1643	In	29/08/2014	28/08/2014			ALIVE
1644	In	29/08/2014	28/08/2014			ALIVE
1645	In	29/08/2014	28/08/2014			ALIVE
1646	In	29/08/2014	29/08/2014			ALIVE
1647	In	30/08/2014	29/08/2014			ALIVE
1648	In	30/08/2014	29/08/2014			ALIVE
1649	In	30/08/2014	29/08/2014			ALIVE
1650	In	30/08/2014	29/08/2014			ALIVE
1651	In	30/08/2014	29/08/2014			ALIVE
1652	In	30/08/2014	29/08/2014			ALIVE
1653	In	30/08/2014	29/08/2014			ALIVE
1654	In	30/08/2014	29/08/2014			ALIVE
1655	In	30/08/2014	29/08/2014			ALIVE
1656	In	30/08/2014	29/08/2014			ALIVE
1657	In	30/08/2014	29/08/2014			ALIVE
1658	In	30/08/2014	29/08/2014			ALIVE
1659	In	30/08/2014	29/08/2014			ALIVE
1660	In	30/08/2014	29/08/2014			ALIVE
1661	In	30/08/2014	29/08/2014			ALIVE
1662	In	30/08/2014	29/08/2014			DEAD
1663	In	30/08/2014	29/08/2014			ALIVE
1664	In	30/08/2014	29/08/2014			ALIVE
1665	In	30/08/2014	29/08/2014			ALIVE
1666	In	30/08/2014	29/08/2014			ALIVE
1667	In	30/08/2014	29/08/2014			ALIVE
1668	In	30/08/2014	29/08/2014			ALIVE
1669	In	30/08/2014	29/08/2014			ALIVE
1670	In	30/08/2014	29/08/2014			ALIVE
1671	In	30/08/2014	29/08/2014			ALIVE
1672	In	30/08/2014	28/08/2014			ALIVE
1673	In	30/08/2014	29/08/2014			ALIVE
1674	In	30/08/2014	29/08/2014			ALIVE
1675	In	30/08/2014	29/08/2014			ALIVE
1676	In	30/08/2014	29/08/2014			ALIVE
1677	In	30/08/2014	28/08/2014			ALIVE
1678	In	30/08/2014	29/08/2014			ALIVE
1679	In	30/08/2014	29/08/2014			ALIVE
1680	In	30/08/2014	30/08/2014			ALIVE
1681	In	30/08/2014	30/08/2014			ALIVE
1682	In	30/08/2014	30/08/2014			ALIVE
1683	In	30/08/2014	29/08/2014			ALIVE
1684	In	30/08/2014	29/08/2014			ALIVE
1685	In	30/08/2014	29/08/2014			ALIVE
1686	In	30/08/2014	29/08/2014			ALIVE
1687	In	30/08/2014	30/08/2014			ALIVE
1688	In	30/08/2014	30/08/2014			ALIVE
1689	In	30/08/2014	29/08/2014			ALIVE
1690	In	30/08/2014	29/08/2014			ALIVE
1691	In	30/08/2014	29/08/2014			ALIVE
1692	In	30/08/2014	29/08/2014			ALIVE
1693	In	30/08/2014	29/08/2014			ALIVE
1694	In	30/08/2014	29/08/2014			ALIVE
1695	In	30/08/2014	29/08/2014			ALIVE
1696	In	30/08/2014	30/08/2014			ALIVE
1697	In	30/08/2014	30/08/2014			ALIVE
1698	In	30/08/2014	30/08/2014			ALIVE
1699	In	30/08/2014	30/08/2014			ALIVE
1700	In	30/08/2014	30/08/2014			ALIVE
1701	In	30/08/2014	30/08/2014			ALIVE
1702	In	31/08/2014	30/08/2014			ALIVE
1703	In	31/08/2014	30/08/2014			ALIVE
1704	In	31/08/2014	30/08/2014			ALIVE
1705	In	31/08/2014	30/08/2014			ALIVE
1706	In	31/08/2014	30/08/2014			ALIVE
1707	In	31/08/2014	30/08/2014			ALIVE
1708	In	31/08/2014	30/08/2014			ALIVE
1709	In	31/08/2014	30/08/2014			ALIVE
1710	In	31/08/2014	30/08/2014			ALIVE
1711	In	31/08/2014	30/08/2014			ALIVE
1712	In	31/08/2014	30/08/2014			ALIVE
1713	In	31/08/2014	30/08/2014			ALIVE
1714	In	31/08/2014	30/08/2014			ALIVE
1715	In	31/08/2014	30/08/2014			ALIVE
1716	In	31/08/2014	30/08/2014			ALIVE
1717	In	31/08/2014	30/08/2014			ALIVE
1718	In	31/08/2014	30/08/2014			ALIVE
1719	In	31/08/2014	30/08/2014			DEAD
1720	In	31/08/2014	30/08/2014			ALIVE
1721	In	31/08/2014	30/08/2014			ALIVE
1722	In	31/08/2014	30/08/2014			ALIVE
1723	In	31/08/2014	30/08/2014			ALIVE
1724	In	31/08/2014	30/08/2014			ALIVE
1725	In	31/08/2014	30/08/2014			ALIVE
1726	In	31/08/2014	30/08/2014			ALIVE
1727	In	31/08/2014	30/08/2014			ALIVE
1728	In	31/08/2014	30/08/2014			ALIVE
1729	In	31/08/2014	30/08/2014			ALIVE
1730	In	31/08/2014	30/08/2014			ALIVE
1731	In	31/08/2014	30/08/2014			ALIVE
1732	In	31/08/2014	30/08/2014			ALIVE
1733	In	31/08/2014	30/08/2014			ALIVE
1734	In	31/08/2014	30/08/2014			ALIVE
1735	In	31/08/2014	30/08/2014			ALIVE
1736	In	31/08/2014	30/08/2014			ALIVE
1737	In	31/08/2014	30/08/2014			ALIVE
1738	In	31/08/2014	30/08/2014			ALIVE
1739	In	31/08/2014	30/08/2014			ALIVE
1740	In	31/08/2014	30/08/2014			ALIVE
1741	In	31/08/2014	30/08/2014			ALIVE
1742	In	31/08/2014	30/08/2014			ALIVE
1743	In	31/08/2014	30/08/2014			ALIVE
1744	In	31/08/2014	30/08/2014			ALIVE
1745	In	31/08/2014	30/08/2014			ALIVE
1746	In	31/08/2014	30/08/2014			ALIVE
1747	In	31/08/2014	30/08/2014			ALIVE
1748	In	31/08/2014	30/08/2014			ALIVE
1749	In	31/08/2014	30/08/2014			ALIVE
1750	In	31/08/2014	30/08/2014			ALIVE
1751	In	31/08/2014	30/08/2014			ALIVE
1752	In	31/08/2014	30/08/2014			ALIVE
1753	In	31/08/2014	31/08/2014			ALIVE
1754	In	31/08/2014	31/08/2014			ALIVE
1755	In	31/08/2014	31/08/2014			ALIVE
1756	In	31/08/2014	31/08/2014			ALIVE
1757	In	2014-08-31	31/08/2014			ALIVE
1758	In	2014-09-01	2014-01-09			ALIVE
1759	In	2014-09-01	2014-01-09			ALIVE
1760	In	2014-09-01	2014-01-09			ALIVE
1761	In	2014-09-01	2014-01-09			ALIVE
1762	In	2014-09-01	2014-01-09			ALIVE
1763	In	2014-09-01	2014-01-09			ALIVE
1764	In	2014-09-01	2014-01-09			ALIVE
1765	In	2014-09-01	2014-01-09			ALIVE
1766	In	2014-09-01	2014-01-09			ALIVE
1767	In	2014-09-01	2014-01-09			ALIVE
1768	In	2014-09-01	2014-01-09			ALIVE
1769	In	2014-09-01	2014-08-31			ALIVE
1770	In	2014-09-01	2014-08-31			ALIVE
1771	In	2014-09-01	2014-08-31			ALIVE
1772	In	2014-09-01	2014-08-31			ALIVE
1773	In	2014-09-01	2014-08-31			ALIVE
1774	In	2014-09-01	2014-08-31			ALIVE
1775	In	2014-09-01	2014-08-31			ALIVE
1776	In	2014-09-01	2014-08-31			ALIVE
1777	In	2014-09-01	2014-08-31			ALIVE
1778	In	2014-09-01	2014-08-31			ALIVE
1779	In	2014-09-01	2014-08-31			ALIVE
1780	In	2014-09-01	2014-08-31			ALIVE
1781	In	2014-09-01	2014-08-31			ALIVE
1782	In	2014-09-01	2014-08-31			ALIVE
1783	In	2014-09-01	2014-08-31			ALIVE
1784	In	2014-09-01	2014-08-31			ALIVE
1785	In	2014-09-01	2014-08-31			ALIVE
1786	In	2014-09-01	2014-08-31			ALIVE
1787	In	2014-09-01	2014-08-31			ALIVE
1788	In	2014-09-01	2014-08-31			ALIVE
1789	In	2014-09-01	2014-08-31			ALIVE
1790	In	2014-09-01	2014-08-31			ALIVE
1791	In	2014-09-01	2014-08-31			ALIVE
1792	In	2014-09-01	2014-08-31			ALIVE
1793	In	2014-09-01	2014-08-31			ALIVE
1794	In	2014-09-01	2014-08-31			ALIVE
1795	In	2014-09-01	2014-08-31			ALIVE
1796	In	2014-09-01	2014-08-31			ALIVE
1797	In	2014-09-01	2014-08-31			ALIVE
1798	In	2014-09-01	2014-08-31			ALIVE
1799	In	2014-09-01	2014-08-31			ALIVE
1800	In	2014-09-01	2014-08-31			ALIVE
1801	In	2014-09-01	2014-08-31			ALIVE
1802	In	2014-09-01	2014-08-31			ALIVE
1803	In	2014-09-01	2014-08-31			ALIVE
1804	In	2014-09-01	2014-08-31			ALIVE
1805	In	2014-09-01	2014-08-31			ALIVE
1806	In	2014-09-01	2014-08-31			ALIVE
1807	In	2014-09-01	2014-08-31			ALIVE
1808	In	2014-09-01	2014-08-31			ALIVE
1809	In	2014-09-01	2014-01-09			ALIVE
1810	In	2014-09-02	2014-09-02			ALIVE
1811	In	2014-09-02	2014-09-02			ALIVE
1812	In	2014-09-02	2014-09-02			ALIVE
1813	In	2014-09-02	2014-09-02			ALIVE
1814	In	2014-09-02	2014-09-02			ALIVE
1815	In	2014-09-02	2014-09-02			ALIVE
1816	In	2014-09-02	2014-09-02			ALIVE
1817	In	2014-09-02	2014-09-02			ALIVE
1818	In	2014-09-02	2014-09-02			ALIVE
1819	In	2014-09-02	2014-09-02			ALIVE
1820	In	2014-09-02	2014-09-02			ALIVE
1821	In	2014-09-02	2014-09-02			ALIVE
1822	In	2014-09-02	2014-09-02			ALIVE
1823	In	2014-09-02	2014-09-02			ALIVE
1824	In	2014-09-02	2014-09-02			ALIVE
1825	In	2014-09-02	2014-09-02			ALIVE
1826	In	2014-09-02	2014-09-02			ALIVE
1827	In	2014-09-02	2014-09-02			ALIVE
1828	In	2014-09-02	2014-09-02			ALIVE
1829	In	2014-09-02	2014-09-02			ALIVE
1830	In	2014-09-02	2014-09-02			ALIVE
1831	In	2014-09-02	2014-09-02			ALIVE
1832	In	2014-09-02	2014-09-02			ALIVE
1833	In	2014-09-02	2014-09-02			ALIVE
1834	In	2014-09-02	2014-09-02			ALIVE
1835	In	2014-09-02	2014-09-02			ALIVE
1836	In	2014-09-02	2014-09-02			ALIVE
1837	In	2014-09-02	2014-09-02			ALIVE
1838	In	2014-09-02	2014-09-02			ALIVE
1839	In	2014-09-02	2014-09-02			ALIVE
1840	In	2014-09-02	2014-09-02			ALIVE
1841	In	2014-09-02	2014-09-02			ALIVE
1842	In	2014-09-02	2014-09-02			ALIVE
1843	In	2014-09-02	2014-09-02			ALIVE
1844	In	2014-09-02	2014-09-02			ALIVE
1845	In	2014-09-02	2014-09-02			ALIVE
1846	In	2014-09-02	2014-09-02			ALIVE
1847	In	2014-09-02	2014-09-02			ALIVE
1848	In	2014-09-02	2014-09-02			ALIVE
1849	In	2014-09-03	2014-03-09			ALIVE
1850	In	2014-09-03	2014-03-09			ALIVE
1851	In	2014-09-03	2014-03-09			ALIVE
1852	In	2014-09-03	2014-03-09			ALIVE
1853	In	2014-09-03	2014-03-09			ALIVE
1854	In	2014-09-03	2014-03-09			ALIVE
1855	In	2014-09-03	2014-03-09			ALIVE
1856	In	2014-09-03	2014-03-09			ALIVE
1857	In	2014-09-03	2014-03-09			ALIVE
1858	In	2014-09-03	2014-03-09			ALIVE
1859	In	2014-09-03	2014-02-09			ALIVE
1860	In	2014-09-03	2014-02-09			ALIVE
1861	In	2014-09-03	2014-03-09			ALIVE
1862	In	2014-09-03	2014-03-09			ALIVE
1863	In	2014-09-03	2014-03-09			ALIVE
1864	In	2014-09-03	2014-03-09			ALIVE
1865	In	2014-09-03	2014-02-09			ALIVE
1866	In	2014-09-03	2014-02-09			ALIVE
1867	In	2014-09-03	2014-02-09			ALIVE
1868	In	2014-09-03	2014-02-09			ALIVE
1869	In	2014-09-03	2014-02-09			ALIVE
1870	In	2014-09-03	2014-02-09			ALIVE
1871	In	2014-09-03	2014-03-09			ALIVE
1872	In	2014-09-03	2014-03-09			ALIVE
1873	In	2014-09-03	2014-02-09			ALIVE
1874	In	2014-09-03	2014-03-09			ALIVE
1875	In	2014-09-03	2014-02-09			ALIVE
1876	In	2014-09-03	2014-02-09			ALIVE
1877	In	2014-09-03	2014-03-09			ALIVE
1878	In	2014-09-03	2014-03-09			ALIVE
1879	In	2014-09-03	2014-03-09			ALIVE
1880	In	2014-09-03	2014-02-09			ALIVE
1881	In	2014-09-03	2014-03-09			ALIVE
1882	In	2014-09-03	2014-02-09			ALIVE
1883	In	2014-09-03	2014-03-09			ALIVE
1884	In	2014-09-03	2014-02-09			ALIVE
1885	In	2014-09-03	2014-02-09			ALIVE
1886	In	2014-09-03	2014-03-09			ALIVE
1887	In	2014-09-04	2014-09-04			ALIVE
1888	In	2014-09-04	2014-09-04			ALIVE
1889	In	2014-09-04	2014-09-04			ALIVE
1890	In	2014-09-04	2014-09-04			ALIVE
1891	In	2014-09-04	2014-09-04			ALIVE
1892	In	2014-09-04	2014-09-04			ALIVE
1893	In	2014-09-04	2014-09-04			ALIVE
1894	In	2014-09-04	2014-09-04			ALIVE
1895	In	2014-09-04	2014-09-04			ALIVE
1896	In	2014-09-04	2014-09-04			ALIVE
1897	In	2014-09-04	2014-09-04			ALIVE
1898	In	2014-09-04	2014-09-04			ALIVE
1899	In	2014-09-04	2014-09-04			ALIVE
1900	In	2014-09-04	2014-09-04			ALIVE
1901	In	2014-09-04	2014-09-04			ALIVE
1902	In	2014-09-04	2014-09-04			ALIVE
1903	In	2014-09-04	2014-09-04			ALIVE
1904	In	2014-09-04	2014-09-04			ALIVE
1905	In	2014-09-04	2014-09-04			ALIVE
1906	In	2014-09-04	2014-09-04			ALIVE
1907	In	2014-09-04	2014-09-04			ALIVE
1908	In	2014-09-04	2014-09-04			ALIVE
1909	In	2014-09-04	2014-09-04			ALIVE
1910	In	2014-09-05	2014-09-04			ALIVE
1911	In	2014-09-05	2014-09-05			ALIVE
1912	In	2014-09-05	2014-09-05			ALIVE
1913	In	2014-09-05	2014-09-05			ALIVE
1914	In	2014-09-05	2014-09-05			ALIVE
1915	In	2014-09-05	2014-09-05			ALIVE
1916	In	2014-09-05	2014-09-05			ALIVE
1917	In	2014-09-05	2014-09-05			ALIVE
1918	In	2014-09-05	2014-09-05			ALIVE
1919	In	2014-09-05	2014-09-05			ALIVE
1920	In	2014-09-05	2014-09-05			ALIVE
1921	In	2014-09-05	2014-09-05			ALIVE
1922	In	2014-09-05	2014-09-05			ALIVE
1923	In	2014-09-05	2014-09-05			ALIVE
1924	In	2014-09-05	2014-09-05			ALIVE
1925	In	2014-09-05	2014-09-05			ALIVE
1926	In	2014-09-05	2014-09-05			ALIVE
1927	In	2014-09-05	2014-09-05			DEAD
1928	In	2014-09-05	2014-09-05			ALIVE
1929	In	2014-09-05	2014-09-05			ALIVE
1930	In	2014-09-05	2014-09-05			ALIVE
1931	In	2014-09-05	2014-09-05			ALIVE
1932	In	2014-09-05	2014-09-05			ALIVE
1933	In	2014-09-05	2014-09-05			ALIVE
1934	In	2014-09-05	2014-09-05			ALIVE
1935	In	2014-09-05	2014-09-05			ALIVE
1936	In	2014-09-05	2014-09-05			ALIVE
1937	In	2014-09-05	2014-09-05			ALIVE
1938	In	2014-09-05	2014-09-05			ALIVE
1939	In	2014-09-05	2014-09-05			ALIVE
1940	In	2014-09-05	2014-09-05			ALIVE
1941	In	2014-05-09	2014-09-05			ALIVE
1942	In	2014-09-06	2014-09-05			ALIVE
1943	In	2014-09-06	2014-09-05			ALIVE
1944	In	2014-09-06	2014-09-05			ALIVE
1945	In	2014-09-06	2014-09-05			ALIVE
1946	In	2014-09-06	2014-09-05			ALIVE
1947	In	2014-09-06	2014-09-05			ALIVE
1948	In	2014-09-06	2014-09-05			ALIVE
1949	In	2014-09-06	2014-09-05			ALIVE
1950	In	2014-09-06	2014-09-05			ALIVE
1951	In	2014-09-06	2014-09-05			ALIVE
1952	In	2014-09-06	2014-09-05			ALIVE
1953	In	2014-09-06	2014-09-05			ALIVE
1954	In	2014-09-06	2014-09-05			ALIVE
1955	In	2014-09-06	2014-09-05			ALIVE
1956	In	2014-09-06	2014-09-05			ALIVE
1957	In	2014-09-06	2014-09-05			ALIVE
1958	In	2014-09-06	2014-09-05			ALIVE
1959	In	2014-09-06	2014-09-05			ALIVE
1960	In	2014-09-06	2014-09-05			ALIVE
1961	In	2014-09-06	2014-09-05			ALIVE
1962	In	2014-09-06	2014-09-05			ALIVE
1963	In	2014-09-06	2014-09-05			ALIVE
1964	In	2014-09-06	2014-09-05			ALIVE
1965	In	2014-09-06	2014-09-05			ALIVE
1966	In	2014-09-06	2014-09-05			ALIVE
1967	In	2014-09-06	2014-09-05			ALIVE
1968	In	2014-09-06	2014-09-05			ALIVE
1969	In	2014-09-06	2014-09-05			ALIVE
1970	In	2014-09-06	2014-04-09			ALIVE
1971	In	2014-09-06	2014-03-09			ALIVE
1972	In	2014-09-06	2014-09-06			DEAD
1973	In	2014-09-06	2014-04-09			ALIVE
1974	In	2014-09-06	2014-05-09			ALIVE
1975	In	2014-09-06	2014-05-09			ALIVE
1976	In	2014-09-06	2014-05-09			ALIVE
1977	In	2014-09-06	2014-05-09			ALIVE
1978	In	2014-09-06	2014-05-09			ALIVE
1979	In	2014-09-07	2014-09-06			ALIVE
1980	In	2014-09-07	2014-09-06			ALIVE
1981	In	2014-09-07	2014-09-06			ALIVE
1982	In	2014-09-07	2014-09-06			ALIVE
1983	In	2014-09-07	2014-09-06			ALIVE
1984	In	2014-09-07	2014-09-06			ALIVE
1985	In	2014-09-07	2014-09-06			ALIVE
1986	In	2014-09-07	2014-09-06			ALIVE
1987	In	2014-09-07	2014-09-06			ALIVE
1988	In	2014-09-07	2014-09-06			ALIVE
1989	In	2014-09-07	2014-09-06			ALIVE
1990	In	2014-09-07	2014-09-06			ALIVE
1991	In	2014-09-07	2014-09-06			ALIVE
1992	In	2014-09-07	2014-09-06			ALIVE
1993	In	2014-09-07	2014-09-06			ALIVE
[truncated: 1,293 more rows]

## Sheet: Ayawaso
LINELIST FOR CHOLERA OUTBREAK
District -Accra Metro
2.Date form completed___July 2014				4)Date received at District___________________
Disease condition - Cholera
5)ID Number (Assigned at the district level only	6) out/in patient	Date seen at health facility	Date of onset of disease	Laboratory Tests		Outcome (A)live (D)ead (U)known,R)eferred	Phone no	Comment ( Facility )
				Date Specimen taken (if spacimen not taken then fill NA)	Result of lab tests (+ve ind or NA
1	In	2014-04-03	27/2/14	2014-04-03	Negative	A
2	In	26/6/14	23/6/14	27/6/14	Negative	A
3	In	29/6/14	28/6/14	30/6/14	Positive	A
4	In	30/6/14	30/6/14	30/6/14	Negative	A
5	In	2014-03-07	2014-02-07	2014-03-07	Negative	A
6	In	2014-03-07	2014-03-07	2014-03-07	Negative	A
7	In	2014-07-06	2014-07-07	2014-07-07	Positive	A
8	In	2014-07-07	2014-07-04	2014-07-07	Positive	A
9	In	2014-07-06	2014-07-02	2014-07-07	Positive	A
10	In	2014-07-08	2014-07-06	2014-07-08	Positive	A
11	In	2014-10-07	2014-08-07			A
12	In	2014-10-07	2014-08-07			A
13	In	15/7/14	14/7/14	16/7/14		A
14	In	16/7/14	14/7/14	16/7/14		A
15	In	17/7/14	17/7/14	17/7/14		A
16	In	17/7/14	17/7/14			A
17	In	17/7/14	16/7/14			A
18	In	18/7/14	15/7/14	19/7/14		A
19	In	19/7/14	17/7/14	19/7/14		A
20	In	20/7/14	19/7/14			A
21	In	20/7/14	19/7/14			A
22	In	20/7/14	19/7/14			A
23	In	20/7/14	18/7/14			A
24	In	20/7/14	18/7/14			A
25	In	20/7/14	19/7/14			A
26	In	20/7/14	19/7/14			A
27	In	20/7/14	17/7/14			A
28	In	20/7/15	17/7/15	22/7/14		A
29	In	21/7/14	20/7/14	22/7/14		A
30	In	21/7/14	20/7/14	22/7/14		A
31	In	22/7/14	21/7/14	22/7/14		A
32	In	22/7/14	22/7/14	23/7/14		A
33	In	22/7/14	20/7/14			A
34	In	24/7/14	24/7/14			A
35	In	24/7/14	23/7/14			A
36	In	25/7/14	24/7/14			A
37	In	25/7/14	24/7/14			A
38	In	25/7/14	25/7/14			A
39	In	25/7/14	25/7/14			A
40	In	26/7/14	25/7/14			A
41	In	26/7/15	25/7/15			A
42	In	26/7/16	25/7/16			A
43	In	26/7/17	25/7/17			A
44	In	26/7/18	25/7/18			A
45	In	26/7/19	25/7/19			A
46	In	27/7/14	26/7/14			A
47	In	27/7/14	26/7/14			A
48	In	27/7/14	26/7/14			A
49	In	27/7/14	26/7/14			A
50	In	27/7/14	26/7/14			A
51	In	27/7/14	26/7/14			A
52	In	27/7/15	26/7/14			D
53	In	28/7/14	27/7/14			A
54	In	29/7/14	28/7/14			A
55	In	29/7/14	28/7/14			A
56	In	29/7/14	28/7/14			A
57	In	29/7/14	28/7/14			A
58	In	29/7/14	28/7/14			A
59	In	30/7/14	29/7/14			A
60	In	30/7/14	29/7/14			A
61	In	30/7/14	29/7/14			A
62	In	30/7/14	29/7/14			A
63	In	30/7/14	29/7/14			A
64	In	30/7/14	29/7/14			A
65	In	30/7/14	29/7/14			A
66	In	30/7/14	29/7/14			A
67	In	30/7/14	29/7/14			A
68	In	30/7/14				A
69	In	31/7/14	30/7/14			A
70	In	31/7/14	30/7/14			A
71	In	31/7/14	30/7/14			A
72	In	31/7/14	30/7/14			D
73	In	31/7/14	30/7/14			A
74	In	31/7/14	30/7/14			A
75	In	31/7/14	30/7/14			A
76	In	31/7/14	30/7/14			A
77	In	2014-01-08	2014-01-08			A
78	In	2014-01-08	1/814			A
79	In	2014-01-08	1/814			A
80	In	2014-01-08	1/814			A
81	In	2014-01-08	31/7/14			A
82	In	2014-01-08	31/7/14			A
83	In	2014-01-08	31/7/14			A
84	In	2014-01-08	31/7/14			A
85	In	2014-01-08	31/7/14			A
86	In	2014-01-08	31/7/14			A
87	In	2014-01-08	31/7/14			A
88	In	2014-02-08	1/814			A
89	In	2014-03-08	2014-02-08			A
90	In	2014-03-08	2014-03-08			A
91	In	2014-03-08	2014-02-08			A
92	In	2014-03-08	2014-02-08			A
93	In	2014-03-08	2014-03-08			A
94	In	2014-03-08	2014-03-08			A
95	In	2014-04-08	2014-03-08			A
96	In	2014-04-08	2014-03-08			A
97	In	2014-04-08	2014-03-08			A
98	In	2014-04-08	2014-03-08			A
99	In	2014-04-08	2014-03-08			A
100	In	2014-04-08	2014-03-08			A
101	In	2014-04-08	2014-04-08			A
102	In	2014-04-08	2014-03-08			A
103	In	2014-04-08	2014-03-08			A
104	In	2014-05-08	2014-05-08			A
105	In	2014-05-08	5/814			A
106	In	2014-05-08	2014-04-08			A
107	In	2014-05-08	2014-04-08			A
108	In	2014-05-08	2014-04-08			A
109	In	2014-05-08	2014-04-08			A
110	In	2014-05-08	4/814			A
111	In	2014-06-08	2014-05-08			A
112	In	2014-06-08				A
113	In	2014-06-08	5/814			A
114	In	6/814	5/814			A
115	In	6/814	2014-06-08			A
116	In	2014-06-08	5/814			A
117	In	6/814	5/814			A
118	In	6/814	5/814			A
119	In	6/814	5/814			A
120	In	6/814	5/814			A
121	In	6/814	5/814			A
122	In	2014-07-08	2014-06-08			A
123	In	2014-07-08	2014-06-08			A
124	In	2014-07-08	2014-07-08			A
125	In	2014-07-08	2014-07-08			A
126	In	2014-07-08	2014-06-08			A
127	In	2014-07-08	2014-07-08			A
128	In	2014-07-08	2014-06-08			A
129	In	2014-07-08	2014-06-08			A
130	In	2014-08-08	2014-06-08			D
131	In	2014-08-08	2014-07-08			A
132	In	2014-08-08	2014-07-08			A
133	In	2014-08-08	2014-08-08			A
134	In	2014-08-08	2014-07-08			A
135	In	2014-08-08	2014-07-08			A
136	In	2014-08-08	2014-07-08			A
137	In	2014-08-08	2014-07-08			A
138	In	2014-08-07	2014-07-08			A
139	In	2014-08-08	2014-07-08			A
140	In	2014-08-08	2014-07-08			A
141	In	2014-08-08	2014-07-08			A
142	In	2014-08-08	2014-07-08			A
143	In	2014-09-08	2014-08-08			A
144	In	2014-09-08	2014-09-08			A
145	In	2014-09-08	2014-08-08			A
146	In	2014-09-08	2014-08-08			A
147	In	2014-09-08	2014-08-08			A
148	In	2014-09-08	2014-08-08			A
149	In	2014-09-08	2014-08-08			A
150	In	2014-10-08	2014-09-08			A
151	In	2014-10-08	2014-09-08			A
152	In	2014-10-08	2014-09-08			A
153	In	2014-10-08	2014-09-08			A
154	In	2014-10-08	2014-09-08			A
155	In	2014-10-08	2014-09-08			A
156	In	2014-10-08	2014-09-08			A
157	In	2014-10-08	2014-10-08			A
158	In	2014-10-08	2014-09-08			A
159	In	2014-10-08	2014-09-08			A
160	In	2014-10-08	2014-09-08			A
161	In	2014-10-08	2014-09-08			A
162	In	2014-10-08	2014-09-08			A
163	In	2014-10-08	2014-09-08			A
164	In	2014-10-08	2014-09-08			A
165	In	2014-11-08	2014-11-08			A
166	In	2014-11-08	2014-10-08			A
167	In	2014-11-08	2014-10-08			A
168	In	2014-11-08	2014-10-08			A
169	In	2014-11-08	2014-10-08			A
170	In	2014-11-08	2014-11-08			A
171	In	2014-11-08	2014-10-08			A
172	In	2014-11-08	2014-10-08			A
173	In	2014-11-08	2014-10-08			A
174	In	2014-11-08	2014-11-08			A
175	In	2014-11-08	2014-10-08			A
176	In	2014-11-08	2014-10-08			A
177	In	2014-11-08	2014-10-08			A
178	In	2014-11-08	2014-11-08			A
179	In	2014-12-08	2014-12-08			A
180	In	2014-12-08	2014-12-08			A
181	In	2014-12-08	2014-11-08			A
182	In	2014-12-08	2014-11-08			A
183	In	2014-12-08	2014-12-08			A
184	In	2014-12-08	2014-12-08			A
185	In	2014-12-08	2014-11-08			A
186	In	2014-12-08	2014-12-08			A
187	In	2014-12-08	2014-11-08			A
188	In	2014-12-08	2014-11-08			A
189	In	2014-12-08	2014-12-08			A
190	In	2014-12-08	2014-11-08			A
191	In	13/8/14	13/8/14			A
192	In	13/8/14	2014-12-08			A
193	In	13/8/14	2014-12-08			A
194	In	13/8/14	13/8/14			A
195	In	13/8/14	2014-12-08			A
196	In	13/8/14	2014-12-08			A
197	In	13/8/14	2014-12-08			A
198	In	13/8/14	13/8/14			A
199	In	13/8/14	13/8/14			A
200	In	13/8/14	13/8/14			A
201	In	13/8/14	13/8/14			A
202	In	13/8/14	2014-12-08			A
203	In	13/8/14	13/8/14			A
204	In	13/8/14	2014-12-08			A
205	In	13/8/14	2014-12-08			A
206	In	13/8/14	2014-12-08			A
207	In	13/8/14	13/8/14			A
208	In	13/8/14	2014-12-08			A
209	In	13/8/14	2014-12-08			A
210	In	14/8/14	13/8/14			A
211	In	14/8/14	2014-11-08			A
212	In	14/8/14	13/8/14			A
213	In	14/8/14	14/8/14			A
214	In	14/8/14	14/8/14			A
215	In	14/8/14	13/8/14			A
216	In	14/8/14	13/8/14			A
217	In	14/8/14	13/8/14			A
218	In	15/8/14	14/8/14			A
219	In	15/8/14	14/8/14			A
220	In	15/8/14	14/8/14			A
221	In	15/8/14	14/8/14			A
222	In	15/8/14	14/8/14			A
223	In	16/8/14	15/8/14			A
224	In	16/8/14	15/8/14			A
225	In	16/8/14	15/8/14			A
226	In	16/8/14	15/8/14			A
227	In	16/8/14	15/8/14			A
228	In	17/8/14	15/8/14			A
229	In	17/8/14	15/8/14			A
230	In	17/8/14	16/8/14			A
231	In	17/8/14	16/8/14			A
232	In	18/8/14	17/8/14			A
233	In	18/8/14	18/8/14			A
234	In	18/8/14	17/8/14			A
235	In	18/8/14	17/8/14			A
236	In	18/8/14	17/8/14			A
237	In	18/8/14	18/8/14			A
238	In	18/8/14	17/8/14			A
239	In	19/8/14	19/8/14			A
240	In	19/8/14	19/8/14			A
241	In	19/8/14	19/8/14			A
242	In	19/8/14	18/8/14			A
243	In	19/8/14	19/8/14			A
244	In	19/8/14	19/8/14			A
245	In	20/8/14	19/8/14			A
246	In	20/8/14	19/8/14			A
247	In	20/8/14	19/8/14			A
248	In	21/8/14	20/8/14			A
249	In	21/8/14	20/8/14			A
250	In	21/8/14	20/8/14			A
251	In	21/8/14	20/8/14			A
252	In	21/8/14	21/8/14			A
253	In	21/8/14	20/8/14			A
254	In	21/8/14	21/8/14			A
255	In	21/8/14	20/8/14			A
256	In	22/8/14	22/8/14			A
257	In	22/8/14	21/8/14			A
258	In	22/8/14	21/8/14			A
259	In	22/8/14	22/8/14			A
260	In	22/8/14	22/8/14			A
261	In	22/8/14	21/8/14			A
262	In	22/8/14	21/8/14			A
263	In	22/8/14	21/8/14			A
264	In	22/8/14	21/8/14			A
265	In	22/8/14	21/8/14			A
266	In	22/8/14	21/8/14			A
267	In	22/8/14	21/8/14			A
268	In	22/8/14	21/8/14			A
269	In	22/8/14	22/8/14			A
270	In	22/8/14	21/8/14			A
271	In	23/8/14	22/8/14			A
272	In	23/8/14	21/8/14			D
273	In	23/8/14	22/8/14			A
274	In	23/8/14	23/8/14			A
275	In	23/8/14	22/8/14			A
276	In	23/8/14	22/8/14			A
277	In	23/8/14	22/8/14			A
278	In	23/8/14	22/8/14			A
279	In	23/8/14	22/8/14			A
280	In	24/8/14	23/8/14			A
281	In	24/8/14	24/8/14			A
282	In	24/8/14	24/8/14			A
283	In	24/8/14	23/8/14			A
284	In	24/8/14	24/8/14			A
285	In	24/8/14	24/8/14			A
286	In	24/8/14	24/8/14			A
287	In	24/8/14	23/8/14			A
288	In	24/8/14	24/8/14			A
289	In	24/8/14	24/8/14			A
290	In	24/8/14	24/8/14			A
291	In	24/8/14	24/8/14			A
292	In	24/8/14	23/8/14			A
293	In	24/8/14	24/8/14			A
294	In	25/8/14	24/8/14			A
295	In	25/8/14	25/8/14			A
296	In	25/8/14	25/8/14			A
297	In	25/8/14	24/8/14			A
298	In	25/8/14	24/8/14			A
299	In	25/8/14	25/8/14			A
300	In	25/8/14	24/8/14			A
301	In	25/8/14	25/8/14			A
302	In	25/8/14	24/8/14			A
303	In	25/8/14	24/8/14			A
304	In	26/8/14	25/8/14			A
305	In	26/8/14	26/8/14			A
306	In	26/8/14	25/8/14			A
307	In	26/8/14	26/8/14			A
308	In	26/8/14	25/8/14			A
309	In	26/8/14	25/8/14			A
310	In	26/8/14	26/8/14			A
311	In	26/8/14	25/8/14			A
312	In	27/8/14	26/8/14			A
313	In	27/8/14	26/8/14			A
314	In	27/8/14	26/8/14			A
315	In	27/8/14	27/8/14			A
316	In	27/8/14	27/8/14			A
317	In	27/8/14	26/8/14			A
318	In	27/8/14	26/8/14			A
319	In	27/8/14	26/8/14			A
320	In	27/8/14	26/8/14			A
321	In	27/8/14	27/8/14			A
322	In	27/8/14	26/8/14			A
323	In	28/8/14	27/8/14			A
324	In	28/8/15	27/8/15			A
325	In	28/8/16	27/8/16			A
326	In	28/8/17	27/8/17			A
327	In	28/8/18	28/8/14			A
328	In	28/8/19	28/8/14			A
329	In	28/8/20	27/8/20			A
330	In	28/8/21	27/8/21			A
331	In	28/8/22	27/8/22			A
332	In	28/8/23	28/8/14			A
333	In	28/8/24	28/8/14			A
334	In	28/8/25	27/8/25			A
335	In	28/8/26	27/8/26			A
336	In	28/8/27	27/8/27			A
337	In	28/8/28	27/8/28			A
338	In	29/8/14	28/8/14			A
339	In	29/8/14	29/4/14			A
340	In	29/8/14	28/8/14			A
341	In	29/8/14	28/8/14			A
342	In	29/8/14	28/8/14			A
343	In	29/8/14	28/8/14			A
344	In	29/8/14	29/4/14			A
345	In	29/8/14	28/8/14			A
346	In	29/8/14	29/4/14			A
347	In	29/8/14	29/4/14			A
348	In	29/8/14	29/4/14			A
349	In	29/8/14	28/8/14			A
350	In	29/8/14	28/8/14			A
351	In	29/8/14	29/4/14			A
352	In	29/8/14	28/8/14			A
353	In	29/8/14	29/4/14			A
354	In	29/8/14	28/8/14			A
355	In	29/8/14	29/4/14			A
356	In	29/8/14	29/4/14			A
357	In	29/8/14	29/4/14			A
358	In	29/8/14	28/8/14			A
359	In	30/8/14	30/8/14			A
360	In	30/8/14	29/4/14			A
361	In	30/8/14	30/8/14			A
362	In	30/8/14	29/4/14			A
363	In	30/8/14	29/4/14			A
364	In	30/8/14	30/8/14			A
365	In	30/8/14	30/8/14			A
366	In	30/8/14	29/4/14			A
367	In	31/8/14	30/8/14			A
368	In	31/8/14	31/8/14			A
369	In	31/8/14	30/8/14			D
370	In	31/8/14	31/8/14			A
371	In	31/8/14	30/8/14			A
372	In	31/8/14	30/8/14			A
373	In	31/8/14	30/8/14			A
374	In	31/8/14	30/8/14			A
375	In	31/8/14	31/8/14			A
376	In	31/8/14	30/8/14			A
377	In	2014-01-09	31/8/14			A
378	In	2014-01-09	31/8/14			A
379	In	2014-01-09	31/8/14			A
380	In	2014-01-09	2014-01-09			A
381	In	2014-01-09	31/8/14			A
382	In	2014-01-09	31/8/14			A
383	In	2014-01-09	31/8/14			A
384	In	2014-02-09	2014-01-09			A
385	In	2014-02-09	2014-01-09			A
386	In	2014-02-09	2014-02-09			A
387	In	2014-02-09	2014-02-09			A
388	In	2014-02-09	2014-02-09			A
389	In	2014-03-09	2014-02-09			A
390	In	2014-03-09	2014-02-09			A
391	In	2014-03-09	2014-02-09			A
392	In	2014-03-09	2014-02-09			A
393	In	2014-03-09	2014-02-09			A
394	In	2014-03-09	2014-02-09			A
395	In	2014-03-09	2014-02-09			A
396	In	2014-03-09	2014-02-09			A
397	In	2014-03-09	2014-02-09			A
398	In	2014-03-09	2014-02-09			A
399	In	2014-03-09	2014-02-09			A
400	In	2014-04-09	2014-03-09			A
401	In	2014-04-09	2014-03-09			A
402	In	2014-04-09	2014-03-09			A
403	In	2014-04-09	2014-04-09			A
404	In	2014-04-09	2014-04-09			A
405	In	2014-04-09	2014-03-09			A
406	In	2014-04-09	2014-03-09			A
407	In	2014-04-09	2014-03-09			A
408	In	2014-04-09	2014-03-09			A
409	In	2014-04-09	2014-02-09			A
410	In	2014-04-09	2014-03-09			A
411	In	2014-04-09	2014-04-09			A
412	In	2014-04-09	2014-03-09			A
413	In	2014-04-09	2014-03-09			A
414	In	2014-04-09	2014-04-09			A
415	In	2014-04-09	2014-04-09			A
416	In	2014-04-09	2014-04-09			A
417	In	2014-04-09	2014-03-09			A
418	In	2014-05-09	2014-05-09			A
419	In	2014-05-09	2014-04-09			A
420	In	2014-05-09	2014-05-09			A
421	In	2014-05-09	2014-04-09			A
422	In	2014-05-09	2014-05-09			A
423	In	2014-06-09	2014-05-09			A
424	In	2014-06-09	2014-05-09			A
425	In	2014-06-09	2014-06-09			A
426	In	2014-06-09	2014-06-09			A
427	In	2014-06-09	2014-06-09			A
428	In	2014-07-09	2014-07-09			A
429	In	2014-07-09	2014-06-09			A
430	In	2014-07-09	2014-07-09			A
431	In	2014-07-09	2014-07-09			A
432	In	2014-07-09	2014-06-09			A
433	In	2014-08-09	2014-07-09			A
434	In	2014-08-09	2014-07-09			A
435	In	2014-08-09	2014-07-09			A
436	In	2014-08-09	2014-08-09			A
437	In	2014-08-09	2014-07-09			A
438	In	2014-08-09	2014-08-09			A
439	In	2014-08-09	2014-07-09			A
440	In	2014-08-09	2014-07-09			A
441	In	2014-09-09	2014-08-09			A
442	In	2014-09-09	2014-09-09			A
443	In	2014-09-09	2014-08-09			A
444	In	2014-09-09	2014-09-09			A
445	In	2014-09-09	2014-08-09			A
446	In	2014-09-09	2014-09-09			A
447	In	2014-09-09	2014-08-09			A
448	In	2014-09-09	2014-08-09			A
449	In	2014-09-09	2014-09-09			A
450	In	2014-10-09	2014-10-09			A
451	In	2014-10-09	2014-09-09			A
452	In	2014-10-09	2014-09-09			A
453	In	2014-10-09	2014-10-09			A
454	In	2014-10-09	2014-10-09			A
455	In	2014-10-09	2014-08-09			A
456	In	2014-10-09	2014-10-09			A
457	In	2014-10-09	2014-08-09			A
458	In	2014-11-09	2014-11-09			A
459	In	2014-11-09	2014-10-09			A
460	In	2014-11-09	2014-11-09			A
461	In	2014-11-09	2014-10-09			A
462	In	2014-11-09	2014-10-09			A
463	In	2014-11-09	2014-10-09			A
464	In	2014-12-09	2014-12-09			A
465	In	2014-12-09	2014-12-09			A
466	In	13/9/14	13/9/14			A
467	In	13/9/14	2014-12-09			A
468	In	13/9/14	13/9/14			A
469	In	13/9/14	2014-12-09			A
470	In	13/9/14	13/9/14			A
471	In	13/9/14	2014-12-09			A
472	In	13/9/14	13/9/14			A
473	In	13/9/14	2014-12-09			A
474	In	13/9/14	2014-12-09			A
475	In	13/9/14	2014-12-09			A
476	In	14/9/14	13/9/14			A
477	In	14/9/14	13/9/14			A
478	In	14/9/14	14/9/14			A
479	In	14/9/14	13/9/14			A
480	In	14/9/14	13/9/14			A
481	In	14/9/14	14/9/14			A
482	In	14/9/14	2014-12-09			D
483	In	14/9/14	13/9/14			A
484	In	14/9/14	14/9/14			A
485	In	14/9/14	14/9/14			A
486	In	14/9/14	14/9/14			A
487	In	14/9/14	13/9/14			A
488	In	14/9/14	14/9/14			A
489	In	15/8/14	14/9/14			A
490	In	15/8/14	14/9/14			A
491	In	15/8/14	14/9/14			A
492	In	15/8/14	15/9/14			A
493	In	15/8/14	14/9/14			A
494	In	15/8/14	14/9/14			A
495	In	15/8/14	14/9/14			A
496	In	15/8/14	14/9/14			A
497	In	15/8/14	14/9/14			A
498	In	16/9/14	15/9/14			A
499	In	16/9/14	16/9/14			A
500	In	16/9/14	15/9/14			A
501	In	16/9/14	16/9/14			A
502	In	16/9/14	15/9/14			A
503	In	16/9/14	15/9/14			A
504	In	16/9/14	15/9/14			A
505	In	16/9/14	15/9/14			A
506	In	16/9/14	15/9/14			A
507	In	16/9/14	15/9/14			A
508	In	16/9/14	15/9/14			A
509	In	16/9/14	15/9/14			A
510	In	16/9/14	15/9/14			A
511	In	17/9/14	16/9/14			A
512	In	17/9/14	16/9/14			A
513	In	17/9/14	16/9/14			A
514	In	17/9/14	17/9/14			A
515	In	17/9/14	17/9/14			A
516	In	17/9/14	16/9/14			A
517	In	18/9/14	17/9/14			A
518	In	18/9/14	18/9/14			A
519	In	18/9/14	17/9/14			A
520	In	18/9/14	17/9/14			A
521	In	18/9/14	17/9/14			A
522	In	18/9/14	18/9/14			A
523	In	18/9/14	17/9/14			A
524	In	18/9/14	18/9/14			A
525	In	18/9/14	18/9/14			A
526	In	18/9/14	17/9/14			A
527	In	2014-09-19	2014-09-18			A
528	In	2014-09-19	2014-09-19			A
529	In	2014-09-19	2014-09-18			A
530	In	2014-09-19	2014-09-18			A
531	In	2014-09-19	2014-09-19			A
532	In	2014-09-19	2014-09-19			A
533	In	2014-09-20	2014-09-19			A
534	In	2014-09-20	2014-09-20			A
535	In	2014-09-20	2014-09-20			A
536	In	2014-09-20	2014-09-20			A
537	In	2014-09-20	2014-09-19			A
538	In	2014-09-20	2014-09-20			A
539	In	2014-09-21	2014-09-21			A
540	In	2014-09-21	2014-09-21			A
541	In	2014-09-21	2014-09-20			A
542	In	2014-09-21	2014-09-21			A
543	In	2014-09-21	2014-09-20			A
544	In	2014-09-21	2014-09-21			A
545	In	2014-09-21	2014-09-21			A
546	In	2014-09-21	2014-09-21			A
547	In	2014-09-21	2014-09-21			A
548	In	2014-09-21	2014-09-20			A
549	In	2014-09-22	2014-09-22			A
550	In	2014-09-22	2014-09-22			A
551	In	2014-09-22	2014-09-21			A
552	In	2014-09-22	2014-09-22			A
553	In	2014-09-22	2014-09-22			A
554	In	2014-09-22	2014-09-22			A
555	In	2014-09-22	2014-09-21			A
556	In	2014-09-22	2014-09-22			A
557	In	2014-09-22	2021-09-22			A
558	In	2014-09-22	2015-09-21			A
559	In	2014-09-22	2014-09-22			A
560	In	2014-09-22	2014-09-22			A
561	In	2014-09-23	2014-09-23			A
562	In	2014-09-23	2014-09-23			A
563	In	2014-09-23	2014-09-23			A
564	In	2014-09-23	2014-09-23			A
565	In	2014-09-23	2014-09-23			A
566	In	2014-09-23	2014-09-23			A
567	In	2014-09-24	2014-09-24			A
568	In	2014-09-24	2014-09-24			A
569	In	2014-09-24	2014-09-23			A
570	In	2014-09-24	2014-09-24			A
571	In	2014-09-24	2014-09-24			A
572	In	2014-09-24	2014-09-24			A
573	In	2014-09-24	2014-09-24			A
574	In	2014-09-24	2014-09-24			A
575	In	2014-09-24	2014-09-24			A
576	In	2014-09-25	24/092014			A
577	In	2014-09-25	2014-09-23			A
578	In	2014-09-25	2015-09-24			A
579	In	2014-09-25	2014-09-25			A
580	In	2014-09-25	2014-09-25			A
581	In	2014-09-25	2014-09-25			A
582	In	2014-09-25	2014-09-25			A
583	In	2014-09-26	2014-09-26			A
584	In	2014-09-26	2014-09-25			A
585	In	2014-09-26	2014-09-26			A
586	In	2014-09-26	26/092014			A
587	In	2014-09-26	26/09/204			A
588	In	2014-09-26	2014-09-26			A
589	In	2014-09-27	2014-09-26			A
590	In	2014-09-27	2014-09-27			A
591	In	2014-09-27	2014-09-27			A
592	In	2014-09-27	2014-09-27			A
593	In	2014-09-27	2014-09-27			A
594	In	2014-09-27	2014-09-26			A
595	In	2014-09-28	2014-09-27			A
596	In	28/092014	2014-09-28			A
597	In	2014-09-28	2014-09-28			A
598	In	2014-09-28	2014-09-27			A
599	In	2014-09-28	2014-09-27			A
600	In	2014-09-28	2014-09-27			A
601	In	2014-09-28	2014-09-28			A
602	In	2014-09-28	2014-09-28			A
603	In	2014-09-29	2014-09-28			A
604	In	2014-09-30	2014-09-29			A
605	In	2014-10-01	2014-09-29			A
606	In	2014-10-02	2014-09-29			A
607	In	2014-10-03	2014-09-30			A
608	In	2014-10-04	2014-09-30			A
609	In	2014-10-05	2014-09-28			A
610	In	2014-10-06	2014-09-30			A
611	In	2014-10-07	2014-09-29			A
612	In	2014-10-08	2014-09-30			A
613	In	2014-10-09	2014-09-30			A
614	In	2014-10-10	2014-09-30			A
615	In	2014-10-11	2014-09-30			A
616	In	2014-10-12	2014-09-30			A
617	In	2014-10-13	2014-10-01			A
618	In	2014-10-14	2014-10-01			A
619	In	2014-10-15	2014-10-01			A
620	In	2014-10-16	2014-10-02			A
621	In	2014-10-17	2014-10-01			A
622	In	2014-10-18	2014-10-01			A
623	In	2014-10-19	2014-10-02			A
624	In	2014-10-20	2014-10-04			A
625	In	2014-10-21	2014-10-03			A
626	In	2014-10-22	2014-10-04			A
627	In	2014-10-23	2014-10-04			A
628	In	2014-10-24	2014-10-04			A
629	In	2014-10-25	2014-10-03			A
630	In	2014-10-26	2014-10-03			A
631	In	2014-10-27	2014-10-03			A
632	In	2014-10-28	2014-10-04			A
633	In	2014-10-29	2014-10-04			A
634	In	2014-10-30	2014-10-05			A
635	In	2014-10-31	5/10/14			A
636	In	2014-11-01	2014-10-05			A
637	In	2014-11-02	2014-10-05			A
638	In	2014-11-03	2014-10-05			A
639	In	2014-11-04	2014-10-06			A
640	In	2014-11-05	2014-10-05			A
641	In	2014-11-06	2014-10-06			A
642	In	2014-11-07	2014-10-07			A
643	In	2014-11-08	2014-10-07			A
644	In	2014-11-09	2014-10-06			A
645	In	2014-11-10	2014-10-07			A
646	In	2014-11-11	2014-10-08			A
647	In	2014-11-12	2014-10-06			A
648	In	2014-11-13	2014-10-08			A
649	In	2014-11-14	2014-10-09			A
650	In	2014-11-15	2014-10-10			A
651	In	2014-11-16	2014-10-10			A
652	In	2014-11-17	2014-10-09			A
653	In	2014-11-18	2014-10-10			A
654	In	2014-11-19	2014-10-08			A
655	In	2014-11-20	2014-10-08			A
656	In	2014-11-21	2014-10-09			A
657	In	2014-11-22	2014-10-08			A
658	In	2014-11-23	2014-10-10			A
659	In	2014-11-24	2014-10-10			A
660	In	2014-11-25	2014-10-10			A
661	In	2014-11-26	2014-10-11			A
662	In	2014-11-27	2014-10-11			A
663	In	2014-11-28	2014-10-10			A
664	In	2014-11-29	2014-10-11			A
665	In	2014-11-30	2014-10-10			A
666	In	2014-12-01	2014-10-11			A
667	In	2014-12-02	2014-10-11			A
668	In	2014-12-03	2014-10-11			A
669	In	2014-12-04	2014-10-11			A
670	In	2014-12-05	2014-10-11			A
671	In	2014-12-06	2014-10-11			A
672	In	2014-12-07	2014-10-10			A
673	In	2014-12-08	2014-10-12			A
674	In	2014-12-09	2014-10-10			A
675	In	2014-12-10	2014-10-12			A
676	In	2014-12-11	2014-10-12			A
677	In	2014-12-12	2014-10-12			A
678	In	2014-12-13	2014-10-12			A
679	In	2014-12-14	2014-10-13			A
680	In	2014-12-15	2014-10-12			A
681	In	2014-12-16	2014-10-13			A
682	In	2014-12-17	2014-10-12			A
683	In	2014-12-18	2014-10-13			A
684	In	2014-12-19	2014-10-12			A
685	In	2014-12-20	2014-10-12			A
686	In	2014-12-21	2014-10-13			A
687	In	2014-12-22	2014-10-12			A
688	In	2014-12-23	2014-10-14			A
689	In	2014-12-24	2014-10-13			A
690	In	2014-12-25	2014-10-14			A
691	In	2014-12-26	2014-10-13			A
692	In	2014-12-27	2014-10-14			A
693	In	2014-12-28	2014-10-14			A
694	In	2014-12-29	2014-10-13			A
695	In	2014-12-30	2014-10-14			A
696	In	2014-12-31	2014-10-12			A
697	In	2015-01-01	2014-10-14			A
698	In	2015-01-02	2014-10-13			A
699	In	2015-01-03	2014-10-14			A
700	In	2015-01-04	2014-10-14			A
701	In	2015-01-05	2014-10-14			A
702	In	2015-01-06	2014-10-14			A
703	In	2015-01-07	2014-10-14			A
704	In	2015-01-08	2014-10-13			A
705	In	2015-01-09	2014-10-14			A
706	In	2015-01-10	2014-10-15			A
707	In	2015-01-11	2014-10-15			A
708	In	2015-01-12	2014-10-15			A
709	In	2015-01-13	2014-10-15			A
710	In	2015-01-14	2014-10-14			A
711	In	2015-01-15	2014-10-15			A
712	In	2015-01-16	2014-10-15			A
713	In	2015-01-17	15/10/2014			A
714	In	2015-01-18	16/10/2014			A
715	In	2015-01-19	15/10/2014			A
716	In	2015-01-20	16/10/2014			A
717	In	2015-01-21	16/10/2014			A
718	In	2015-01-22	15/10/2014			A
719	In	2015-01-23	15/10/2014			A
720	In	2015-01-24	16/10/2014			A
721	In	2015-01-25	16/10/2014			A
722	In	2015-01-26	16/10/2014			A
723	In	2015-01-27	15/10/2014			A
724	In	2015-01-28	16/10/2014			A
725	In	2015-01-29	17/10/2014			A
726	In	2015-01-30	15/10/2014			A
727	In	2015-01-31	16/10/2014			A
728	In	2015-02-01	17/10/2014
729	In	2015-02-02	17/10/2014			A
730	In	2015-02-03	16/10/2014			A
731	In	2015-02-04	15/10/2014			A
732	In	2015-02-05	17/10/2014			A
733	In	2015-02-06	16/10/2014			A
734	In	2015-02-07	18/10/2014			A
735	In	2015-02-08	17/10/2014			A
736	In	2015-02-09	17/10/2014			A
737	In	2015-02-10	18/10/2014			A
738	In	2015-02-11	18/10/2014			A
739	In	2015-02-12	18/10/2014			A
740	In	2015-02-13	19/10/2014			A
741	In	2015-02-14	19/10/2014			A
742	In	2015-02-15	18/10/2014			A
743	In	2015-02-16	18/10/2014			A
744	In	2015-02-17	17/10/2014			A
745	In	2015-02-18	18/10/2014			A
746	In	2015-02-19	19/10/2014			A
747	In	2015-02-20	19/10/2014			A
748	In	2015-02-21	20/10/2014			A
749	In	2015-02-22	19/10/2014			A
750	In	2015-02-23	20/10/2014			A
751	In	2015-02-24	19/10/2014			A
752	In	2015-02-25	19/10/2014			A
753	In	2015-02-26	19/10/2014			A
754	In	2015-02-27	21/10/2014			A
755	In	2015-02-28	21/10/2014			A
756	In	2015-03-01	20/10/2014			A
757	In	2015-03-02	21/10/2014			A
758	In	2015-03-03	20/10/2014			A
759	In	2015-03-04	21/10/2014			D
760	In	2015-03-05	19/10/2014			A
761	In	2015-03-06	21/10/2014			A
762	In	2015-03-07	21/10/2014			A
763	In	2015-03-08	21/10/2014			A
764	In	2015-03-09	21/10/2014			A
765	In	2015-03-10	21/10/2014			A
766	In	2015-03-11	21/10/2014			A
767	In	2015-03-12	22/10/2014			A
768	In	2015-03-13	22/10/2014			A
769	In	2015-03-14	22/10/2014			A
770	In	2015-03-15	22/10/2014			A
771	In	2015-03-16	22/10/2014			A
772	In	2015-03-17	21/10/2014			A
773	In	2015-03-18	22/10/2014			A
774	In	2015-03-19	23/10/2014			A
775	In	2015-03-20	23/10/2014			A
776	In	22/20/14	21/10/14			A
777	In	2014-10-11	2014-09-11			A
778	In	2014-10-11	2014-10-11			A
779	In	2014-11-11	2014-10-11			A
780	In	2014-11-11	2014-11-11			A
781	In	2014-11-11	2014-10-11			A
782	In	23/10/14	22/10/14			A
783	In	2014-12-11	2014-12-11			A
784	In	2014-12-11	2014-11-11			A
785	In	2014-12-11	2014-11-11			A
786	In	2014-12-11	2014-11-11			A
787	In	14/11/14	14/11/14			A
788	In	15/1/14	15/11/14			A
789	In	16/11/14	15/11/14			A
790	In	16/11/14	15/11/14			A
791	In	17/11/14	16/11/14			A
792	In	17/11/14	16/11/14			A
793	In	17/11/14	17/11/14			A
794	In	17/11/14	16/11/14			A
795	In	18/11/14	17/11/14			A
796	In	18/11/14	17/11/14			A
797	In	18/11/14	17/11/14			A
798	In	18/11/14	17/11/14			A
799	In	18/11/14	18/11/14			A
800	In	18/11/14	17/11/14			A
801	In	18/11/14	17/11/14			A
802	In	19/11/14	18/11/14			A
803	In	19/11/14	18/11/14			A
804	In	19/11/14	18/11/14			A
805	In	19/11/14	19/11/14			A
806	In	19/11/14	18/11/14			A
807	In	20/11/14	19/11/14			A
808	In	20/11/14	19/11/14			A
809	In	20/11/14	19/11/14			A
810	In	20/11/14	19/11/14			A
811	In	20/11/14	20/11/14			A
812	In	22/11/14	22/11/14			A
813	In	22/11/14	21/11/14			A
814	In	22/11/14	21/11/14			A
815	In	22/11/14	22/11/14			A
816	In	22/11/14	21/11/14			A
817	In	23/11/14	22/11/14			A
818	In	23/11/14	22/11/14			A
819	In	23/11/14	23/11/14			A
820	In	23/11/14	22/11/14			A
821	In	23/11/14	22/11/14			A
822	In	24/11/14	24/11/14			A
823	In	25/11/14	25/11/14			A
824	In	2511/14	24/11/14			A
825	In	25/11/14	25/11/14			A
826	In	25/11/14	25/11/14			A
827	In	25/11/14	24/11/14			A
828	In	25/11/14	25/11/14			A
829	In	25/11/14	24/11/14			A
830	In	25/11/14	24/11/14			A
831	In	26/11/14	26/11/14			A
832	In	26/11/14	26/11/14			A
833	In	27/11/14	27/11/14			A
834	In	27/11/14	26/11/14			A
835	In	27/11/14	26/11/14			A
836	In	31/12/14	31/12/14			A
837	In	2015-01-01	31/12/14			A
Median Age	26
Average Age	29
Male	470
Female	366
Age range	2yrs-90yrs

## Sheet: Okaikoi
			GHANA HEALTH SERVICE
LINELIST FOR CHOLERA OUTBREAK
District -Accra Metro				Region: Greater Accra
2.Date form completed___									4)Date received at District___________________
Disease condition - Cholera
5)ID Number (Assigned at the district level only	6) out/in patient	Date seen at health facility	Date of onset of disease	Laboratory Tests		Outcome (A)live (D)ead (U)known,R)eferred	Phone no	Comment ( Facility )
				Date Specimen taken (if spacimen not taken then fill NA)	Result of lab tests (+ve ind or NA
1	In	14/7/14	14/7/14	14/7/14	Positive	Alive
2	In	14/7/14	14/7/14	14/7/14	Positive	Alive
3	In	15/7/14	15/7/14	15/7/14		Alive
4	In	15/7/14	15/7/14	15/7/14	Negative	Alive
5	In	15/7/14	15/7/14	15/7/14	Negative	Alive
6	In	15/7/14	13/7/14	15/7/14	Negative	Alive
7	In	16/7/14	16/7/14	16/7/14	Positive	Alive
8	In	17/7/14	16/7/14	17/7/14	Negative	Alive
9	In	17/7/14	17/7/14	17/7/14	Positive	Alive
10	In	19/7/14	19/7/14	21/7/14	Positive	Alive
11	In	19/7/14	19/7/14	21/7/14	Positive	Alive
12	In	19/7/14	19/7/14	21/7/14	Positive	Alive
13	In	19/7/14	19/7/14	21/7/14	Positive	Alive
14	In	20/7/14	20/7/14	21/7/14	Positive	Alive
15	In	20/7/14	20/7/14	21/7/14	Negative	Alive
16	In	20/7/14	20/7/14	NA	NA	Alive
17	In	20/7/14	20/7/14	NA	NA	Alive
18	In	21/7/14	20/7/4	22/7/14	Negative	Alive
19	In	21/7/14	20/7/14	22/7/14	Positive	Alive
20	In	21/7/14	21/7/14	22/7/14	Negative	Alive
21	In	22/7/14	21/7/14	22/7/14	Positive	Alive
22	In	22/7/14	22/7/14	22/7/14	Positive	Alive
23	In	22/7/14	22/7/14	22/7/14	Positive	Alive
24	In	22/7/14	22/7/14	23/7/14	Pending	Alive
25	In	20/7/14	20/7/14	23/7/14	Pending	Alive
26	In	22/7/14	22/7/14	23/7/14	Pending	Alive
27	In	23/7/14	23/7/14	23/7/14	Pending	Alive
28	In	23/7/14	23/7/14	NA	NA	Alive
29	In	23/7/14	23/7/14	NA	NA	Alive
30	In	23/7/14	23/7/14	NA	NA	Alive
31	In	23/7/14	23/7/14	NA	NA	Alive
32	In	24/7/14	24/7/14	NA	NA	Alive
33	In	24/7/14	24/7/14	NA	NA	Alive
34	In	24/7/14	24/7/14	NA	NA	Alive
35	In	24/7/14	24/7/14	NA	NA	Alive
36	In	24/7/14	24/7/14	NA	NA	Alive
37	In	24/7/14	24/7/14	NA	NA	Alive
38	In	24/7/14	24/7/14	NA	NA	Alive
39	In	24/7/14	24/7/14	NA	NA	Alive
40	In	24/7/14	24/7/14	NA	NA	Dead
41	In	24/7/14	24/7/14	NA	NA	Alive
42	In	24/7/14	24/7/14	NA	NA	Alive
43	In	26/7/14	26/7/14	NA	NA	Alive
44	In	27/714	27/714	NA	NA	Alive
45	In	27/714	27/714	NA	NA	Alive
46	In	27/714	27/714	NA	NA	Alive
47	In	27/714	27/714	NA	NA	Alive
48	In	27/714	27/714	NA	NA	Dead
49	In	27/714	27/714	NA	NA	Alive
50	In	27/714	27/714	NA	NA	Alive
51	In	27/714	27/714	NA	NA	Alive
52	In	28/7/14	28/7/14	NA	NA	Alive
53	In	28/7/14	28/7/14	NA	NA	Alive
54	In	29/7/14	28/7/14	NA	NA	Alive
55	In	29/7/14	29/7/14	NA	NA	Alive
56	In	29/7/14	29/7/14	NA	NA	Alive
57	In	29/7/14	29/7/14	NA	NA	Alive
58	In	30/7/14	30/7/14	NA	NA	Alive
59	In	30/7/14	30/7/14	NA	NA	Alive
60	In	30/7/14	30/7/14	NA	NA	Alive
61	In	30/7/14	30/7/14	NA	NA	Alive
62	In	30/7/14	30/7/14	NA	NA	Alive
63	In	30/7/14	30/7/14	NA	NA	Alive
64	In	30/7/14	30/7/14	NA	NA	Alive
65	In	31/7/14	31/7/14	NA	NA	Alive
66	In	31/7/14	31/7/14	NA	NA	Alive
67	In	31/7/14	31/7/14	NA	NA	Alive
68	In	31/7/14	31/7/14	NA	NA	Alive
69	In	31/7/14	31/7/14	NA	NA	Alive
70	In	31/7/14	31/7/14	NA	NA	Alive
71	In	31/7/14	31/7/14	NA	NA	Alive
72	In	31/7/14	31/7/14	NA	NA	Alive
73	In	31/7/14	31/7/14	NA	NA	Alive
74	In	31/7/14	31/7/14	NA	NA	Alive
75	In	2014-01-08	2014-01-08	NA	NA	Alive
76	In	2014-01-08	2014-01-08	NA	NA	Alive
77	In	2014-01-08	2014-01-08	NA	NA	Alive
78	In	2014-01-08	2014-01-08	NA	NA	Alive
79	In	2014-01-08	2014-01-08	NA	NA	Alive
80	In	2014-01-08	2014-01-08	NA	NA	Alive
81	In	2014-01-08	2014-01-08	NA	NA	Alive
82	In	2014-01-08	2014-01-08	NA	NA	Alive
83	In	2014-01-08	2014-01-08	NA	NA	Alive
84	In	2014-01-08	2014-01-08	NA	NA	Alive
85	In	2014-01-08	2014-01-08	NA	NA	Alive
86	In	2014-01-08	2014-01-08	NA	NA	Alive
87	In	2014-01-08	2014-01-08	NA	NA	Alive
88	In	2014-01-08	2014-01-08	NA	NA	Dead
89	In	2014-02-08	2014-02-08	NA	NA	Alive
90	In	2014-02-08	2014-02-08	NA	NA	Alive
91	In	2014-02-08	2014-02-08	NA	NA	Alive
92	In	2014-02-08	2014-02-08	NA	NA	Alive
93	In	2014-02-08	2014-02-08	NA	NA	Alive
94	In	2014-02-08	2014-02-08	NA	NA	Alive
95	In	2014-02-08	2014-02-08	NA	NA	Alive
96	In	2014-02-08	2014-02-08	NA	NA	Alive
97	In	2014-02-08	2014-02-08	NA	NA	Alive
98	In	2014-03-08	2014-03-08	NA	NA	Alive
99	In	2014-03-08	2014-03-08	NA	NA	Alive
100	In	2014-03-08	2014-03-08	NA	NA	Alive
101	In	2014-03-08	2014-03-08	NA	NA	Alive
102	In	2014-03-08	2014-03-08	NA	NA	Alive
103	In	2014-03-08	2014-03-08	NA	NA	Alive
104	In	2014-03-08	2014-03-08	NA	NA	Alive
105	In	2014-03-08	2014-03-08	NA	NA	Alive
106	In	2014-03-08	2014-03-08	NA	NA	Alive
107	In	2014-03-08	2014-03-08	NA	NA	Alive
108	In	2014-03-08	2014-03-08	NA	NA	Alive
109	In	2014-03-08	2014-03-08	NA	NA	Alive
110	In	2014-03-08	2014-03-08	NA	NA	Alive
111	In	2014-04-08	2014-04-08	NA	NA	Alive
112	In	2014-04-08	2014-04-08	NA	NA	Alive
113	In	2014-04-08	2014-04-08	NA	NA	Alive
114	In	2014-04-08	2014-04-08	NA	NA	Alive
115	In	2014-04-08	2014-04-08	NA	NA	Alive
116	In	2014-04-08	2014-04-08	NA	NA	Alive
117	In	2014-04-08	2014-04-08	NA	NA	Alive
118	In	2014-04-08	2014-04-08	NA	NA	Alive
119	In	2014-04-08	2014-04-08	NA	NA	Alive
120	In	2014-04-08	2014-04-08	NA	NA	Alive
121	In	2014-04-08	2014-04-08	NA	NA	Alive
122	In	2014-04-08	2014-04-08	NA	NA	Alive
123	In	2014-04-08	2014-04-08	NA	NA	Alive
124	In	2014-04-08	2014-04-08	NA	NA	Alive
125	In	2014-04-08	2014-04-08	NA	NA	Alive
126	In	2014-05-08	2014-05-08	NA	NA	Alive
127	In	2014-05-08	2014-05-08	NA	NA	Alive
128	In	2014-05-08	2014-05-08	NA	NA	Alive
129	In	2014-05-08	2014-05-08	NA	NA	Alive
130	In	2014-05-08	2014-05-08	NA	NA	Alive
131	In	2014-05-08	2014-05-08	NA	NA	Alive
132	In	2014-05-08	2014-05-08	NA	NA	Alive
133	In	2014-05-08	2014-05-08	NA	NA	Alive
134	In	2014-05-08	2014-05-08	NA	NA	Alive
135	In	2014-05-08	2014-05-08	NA	NA	Alive
136	In	2014-05-08	2014-05-08	NA	NA	Alive
137	In	2014-05-08	2014-05-08	NA	NA	Alive
138	In	2014-05-08	2014-05-08	NA	NA	Alive
139	In	2014-05-08	2014-05-08	NA	NA	Alive
140	In	2014-05-08	2014-05-08	NA	NA	Alive
141	In	2014-05-08	2014-05-08	NA	NA	Alive
142	In	2014-06-08	2014-06-08	NA	NA	Alive
143	In	2014-06-08	2014-06-08	NA	NA	Alive
144	In	2014-06-08	2014-06-08	NA	NA	Alive
145	In	2014-06-08	2014-06-08	NA	NA	Alive
146	In	2014-06-08	2014-06-08	NA	NA	Alive
147	In	2014-06-08	2014-06-08	NA	NA	Alive
148	In	2014-06-08	2014-06-08	NA	NA	Alive
149	In	2014-06-08	2014-06-08	NA	NA	Alive
150	In	2014-07-08	2014-07-08	NA	NA	Alive
151	In	2014-07-08	2014-07-08	NA	NA	Alive
152	In	2014-07-08	2014-07-08	NA	NA	Alive
153	In	2014-07-08	2014-07-08	NA	NA	Alive
154	In	2014-07-08	2014-07-08	NA	NA	Alive
155	In	2014-07-08	2014-07-08	NA	NA	Alive
156	In	2014-07-08	2014-07-08	NA	NA	Alive
157	In	2014-08-08	2014-08-08	NA	NA	BID
158	In	2014-08-08	2014-08-08	NA	NA	Alive
159	In	2014-08-08	2014-08-08	NA	NA	Alive
160	In	2014-08-08	2014-08-08	NA	NA	Alive
161	In	2014-08-08	2014-08-08	NA	NA	Alive
162	In	2014-08-08	2014-08-08	NA	NA	Alive
163	In	2014-08-08	2014-08-08	NA	NA	Alive
164	In	2014-09-08	2014-09-08	NA	NA	Alive
165	In	2014-09-08	2014-09-08	NA	NA	Alive
166	In	2014-09-08	2014-09-08	NA	NA	Alive
167	In	2014-09-08	2014-09-08	NA	NA	Alive
168	In	2014-09-08	2014-09-08	NA	NA	Alive
169	In	2014-09-08	2014-09-08	NA	NA	Alive
170	In	2014-09-08	2014-09-08	NA	NA	Alive
171	In	2014-09-08	2014-09-08	NA	NA	Alive
172	In	2014-09-08	2014-09-08	NA	NA	Alive
173	In	2014-09-08	2014-09-08	NA	NA	Alive
174	In	2014-09-08	2014-09-08	NA	NA	Alive
175	In	2014-09-08	2014-09-08	NA	NA	Alive
176	In	2014-09-08	2014-09-08	NA	NA	Alive
177	In	2014-09-08	2014-09-08	NA	NA	Alive
178	In	2014-09-08	2014-09-08	NA	NA	Alive
179	In	2014-10-08	2014-10-08	NA	NA	Alive
180	In	2014-10-08	2014-10-08	NA	NA	Alive
181	In	2014-10-08	2014-10-08	NA	NA	Alive
182	In	2014-10-08	2014-10-08	NA	NA	Alive
183	In	2014-10-08	2014-10-08	NA	NA	Alive
184	In	2014-10-08	2014-10-08	NA	NA	Alive
185	In	2014-10-08	2014-10-08	NA	NA	Alive
186	In	2014-10-08	2014-10-08	NA	NA	Alive
187	In	2014-10-08	2014-10-08	NA	NA	Alive
188	In	2014-10-08	2014-10-08	NA	NA	Alive
189	In	2014-10-08	2014-10-08	NA	NA	Alive
190	In	2014-10-08	2014-10-08	NA	NA	Alive
191	In	2014-10-08	2014-10-08	NA	NA	Alive
192	In	2014-10-08	2014-10-08	NA	NA	Alive
193	In	2014-11-08	2014-11-08	NA	NA	Alive
194	In	2014-11-08	2014-11-08	NA	NA	Alive
195	In	2014-11-08	2014-11-08	NA	NA	Alive
196	In	2014-11-08	2014-11-08	NA	NA	Alive
197	In	2014-11-08	2014-11-08	NA	NA	Alive
198	In	2014-11-08	2014-11-08	NA	NA	Alive
199	In	2014-11-08	2014-11-08	NA	NA	Alive
200	In	2014-11-08	2014-11-08	NA	NA	Alive
201	In	2014-11-08	2014-11-08	NA	NA	Alive
202	In	2014-11-08	2014-11-08	NA	NA	Alive
203	In	2014-12-08	2014-12-08	NA	NA	Alive
204	In	2014-12-08	2014-12-08	NA	NA	Alive
205	In	2014-12-08	2014-12-08	NA	NA	Alive
206	In	2014-12-08	2014-12-08	NA	NA	Alive
207	In	2014-12-08	2014-12-08	NA	NA	Alive
208	In	2014-12-08	2014-12-08	NA	NA	Alive
209	In	2014-12-08	2014-12-08	NA	NA	Alive
210	In	2014-12-08	2014-12-08	NA	NA	Alive
211	In	2014-12-08	2014-12-08	NA	NA	Alive
212	In	2014-12-08	2014-12-08	NA	NA	Alive
213	In	2014-12-08	2014-12-08	NA	NA	Alive
214	In	13/8/14	13/8/14	NA	NA	Alive
215	In	13/8/14	13/8/14	NA	NA	Alive
216	In	13/8/14	13/8/14	NA	NA	Alive
217	In	13/8/14	13/8/14	NA	NA	Alive
218	In	13/8/14	13/8/14	NA	NA	Alive
219	In	13/8/14	13/8/14	NA	NA	Alive
220	In	13/8/14	13/8/14	NA	NA	Alive
221	In	13/8/14	13/8/14	NA	NA	Alive
222	In	13/8/14	13/8/14	NA	NA	Alive
223	In	13/8/14	13/8/14	NA	NA	Alive
224	In	13/8/14	13/8/14	NA	NA	Alive
225	In	13/8/14	13/8/14	NA	NA	Alive
226	In	13/8/14	13/8/14	NA	NA	Alive
227	In	14/8/14	14/8/14	NA	NA	Alive
228	In	14/8/14	14/8/14	NA	NA	Alive
229	In	14/8/14	14/8/14	NA	NA	Alive
230	In	14/8/14	14/8/14	NA	NA	Alive
231	In	14/8/14	14/8/14	NA	NA	Alive
232	In	14/8/14	14/8/14	NA	NA	Alive
233	In	14/8/14	14/8/14	NA	NA	Alive
234	In	14/8/14	14/8/14	NA	NA	Alive
235	In	14/8/14	14/8/14	NA	NA	Alive
236	In	14/8/14	14/8/14	NA	NA	Alive
237	In	14/8/14	14/8/14	NA	NA	Alive
238	In	15/8/14	15/8/14	NA	NA	Alive
239	In	15/8/14	15/8/14	NA	NA	Alive
240	In	15/8/14	15/8/14	NA	NA	Alive
241	In	15/8/14	15/8/14	NA	NA	Alive
242	In	15/8/14	15/8/14	NA	NA	Alive
243	In	15/8/14	15/8/14	NA	NA	Alive
244	In	15/8/14	15/8/14	NA	NA	Alive
245	In	15/8/14	15/8/14	NA	NA	Alive
246	In	15/8/14	15/8/14	NA	NA	Alive
247	In	15/8/14	15/8/14	NA	NA	Alive
248	In	15/8/14	15/8/14	NA	NA	Alive
249	In	15/8/14	15/8/14	NA	NA	Alive
250	In	15/8/14	15/8/14	NA	NA	Alive
251	In	15/8/14	15/8/14	NA	NA	Alive
252	In	15/8/14	15/8/14	NA	NA	Alive
253	In	15/8/14	15/8/14	NA	NA	Alive
254	In	15/8/14	15/8/14	NA	NA	Alive
255	In	16/8/14	16/8/14	NA	NA	Alive
256	In	16/8/14	16/8/14	NA	NA	Alive
257	In	16/8/14	16/8/14	NA	NA	Alive
258	In	16/8/14	16/8/14	NA	NA	Alive
259	In	16/8/14	16/8/14	NA	NA	Alive
260	In	16/8/14	16/8/14	NA	NA	Alive
261	In	16/8/14	16/8/14	NA	NA	Alive
262	In	16/8/14	16/8/14	NA	NA	Alive
263	In	16/8/14	16/8/14	NA	NA	Alive
264	In	16/8/14	16/8/14	NA	NA	Alive
265	In	16/8/14	16/8/14	NA	NA	Alive
266	In	16/8/14	16/8/14	NA	NA	Alive
267	In	16/8/14	16/8/14	NA	NA	Alive
268	In	16/8/14	16/8/14	NA	NA	Alive
269	In	16/8/14	16/8/14	NA	NA	Alive
270	In	17/8/14	17/8/14	NA	NA	Alive
271	In	17/8/14	17/8/14	NA	NA	Alive
272	In	17/8/14	17/8/14	NA	NA	Alive
273	In	17/8/14	17/8/14	NA	NA	Alive
274	In	17/8/14	17/8/14	NA	NA	Alive
275	In	17/8/14	17/8/14	NA	NA	Alive
276	In	17/8/14	17/8/14	NA	NA	Alive
277	In	17/8/14	17/8/14	NA	NA	Alive
278	In	17/8/14	17/8/14	NA	NA	Alive
279	In	18/8/14	18/8/14	NA	NA	Alive
280	In	18/8/14	18/8/14	NA	NA	Alive
281	In	18/8/14	18/8/14	NA	NA	Alive
282	In	18/8/14	18/8/14	NA	NA	Alive
283	In	18/8/14	18/8/14	NA	NA	Alive
284	In	18/8/14	18/8/14	NA	NA	Alive
285	In	18/8/14	18/8/14	NA	NA	Alive
286	In	18/8/14	18/8/14	NA	NA	Alive
287	In	18/8/14	18/8/14	NA	NA	Alive
288	In	18/8/14	18/8/14	NA	NA	Alive
289	In	18/8/14	18/8/14	NA	NA	Alive
290	In	18/8/14	18/8/14	NA	NA	Alive
291	In	18/8/14	18/8/14	NA	NA	Alive
292	In	18/8/14	18/8/14	NA	NA	Alive
293	In	18/8/14	18/8/14	NA	NA	Alive
294	In	18/8/14	18/8/14	NA	NA	Alive
295	In	18/8/14	18/8/14	NA	NA	Alive
296	In	19/8/14	19/8/14	NA	NA	Alive
297	In	19/8/14	19/8/14	NA	NA	Alive
298	In	19/8/14	19/8/14	NA	NA	Alive
299	In	19/8/14	19/8/14	NA	NA	Alive
300	In	19/8/14	19/8/14	NA	NA	Alive
301	In	19/8/14	19/8/14	NA	NA	Alive
302	In	19/8/14	19/8/14	NA	NA	Alive
303	In	19/8/14	19/8/14	NA	NA	Alive
304	In	19/8/14	19/8/14	NA	NA	Alive
305	In	19/8/14	19/8/14	NA	NA	Alive
306	In	19/8/14	19/8/14	NA	NA	Alive
307	In	19/8/14	19/8/14	NA	NA	Alive
308	In	19/8/14	19/8/14	NA	NA	Alive
309	In	19/8/14	19/8/14	NA	NA	Alive
310	In	19/8/14	19/8/14	NA	NA	Alive
311	In	19/8/14	19/8/14	NA	NA	Alive
312	In	19/8/14	19/8/14	NA	NA	Alive
313	In	19/8/14	19/8/14	NA	NA	Alive
314	In	19/8/14	19/8/14	NA	NA	Alive
315	In	19/8/14	19/8/14	NA	NA	Alive
316	In	20/8/14	20/8/14	NA	NA	Alive
317	In	20/8/14	20/8/14	NA	NA	Alive
318	In	20/8/14	20/8/14	NA	NA	Alive
319	In	20/8/14	20/8/14	NA	NA	Alive
320	In	20/8/14	20/8/14	NA	NA	Alive
321	In	20/8/14	20/8/14	NA	NA	Alive
322	In	20/8/14	20/8/14	NA	NA	Alive
323	In	20/8/14	20/8/14	NA	NA	Alive
324	In	20/8/14	20/8/14	NA	NA	Alive
325	In	20/8/14	20/8/14	NA	NA	Alive
326	In	20/8/14	20/8/14	NA	NA	Alive
327	In	20/8/14	20/8/14	NA	NA	Alive
328	In	20/8/14	20/8/14	NA	NA	Alive
329	In	20/8/14	20/8/14	NA	NA	Alive
330	In	20/8/14	20/8/14	NA	NA	Alive
331	In	20/8/14	20/8/14	NA	NA	Alive
332	In	20/8/14	20/8/14	NA	NA	Alive
333	In	20/8/14	20/8/14	NA	NA	Alive
334	In	20/8/14	20/8/14	NA	NA	Alive
335	In	21/8/14	21/8/14	NA	NA	Alive
336	In	21/8/14	21/8/14	NA	NA	Alive
337	In	21/8/14	21/8/14	NA	NA	Alive
338	In	21/8/14	21/8/14	NA	NA	Alive
339	In	21/8/14	21/8/14	NA	NA	Alive
340	In	21/8/14	21/8/14	NA	NA	Alive
341	In	21/8/14	21/8/14	NA	NA	Alive
342	In	21/8/14	21/8/14	NA	NA	Alive
343	In	21/8/14	21/8/14	NA	NA	Alive
344	In	21/8/14	21/8/14	NA	NA	Alive
345	In	21/8/14	21/8/14	NA	NA	Alive
346	In	21/8/14	21/8/14	NA	NA	Alive
347	In	21/8/14	21/8/14	NA	NA	Alive
348	In	21/8/14	21/8/14	NA	NA	Alive
349	In	21/8/14	21/8/14	NA	NA	Alive
350	In	21/8/14	21/8/14	NA	NA	Alive
351	In	21/8/14	21/8/14	NA	NA	Alive
352	In	21/8/14	21/8/14	NA	NA	Alive
353	In	21/8/14	21/8/14	NA	NA	Alive
354	In	21/8/14	21/8/14	NA	NA	Alive
355	In	21/8/14	21/8/14	NA	NA	Alive
356	In	21/8/14	21/8/14	NA	NA	Alive
357	In	21/8/14	21/8/14	NA	NA	Alive
358	In	21/8/14	21/8/14	NA	NA	Alive
359	In	21/8/14	21/8/14	NA	NA	Alive
360	In	22/8/14	22/8/14	NA	NA	Alive
361	In	22/8/14	22/8/14	NA	NA	Alive
362	In	22/8/14	22/8/14	NA	NA	Alive
363	In	22/8/14	22/8/14	NA	NA	Alive
364	In	22/8/14	22/8/14	NA	NA	Alive
365	In	22/8/14	22/8/14	NA	NA	Alive
366	In	22/8/14	22/8/14	NA	NA	Alive
367	In	22/8/14	22/8/14	NA	NA	Alive
368	In	22/8/14	22/8/14	NA	NA	Alive
369	In	22/8/14	22/8/14	NA	NA	Alive
370	In	22/8/14	22/8/14	NA	NA	Alive
371	In	22/8/14	22/8/14	NA	NA	Alive
372	In	22/8/14	22/8/14	NA	NA	Alive
373	In	22/8/14	22/8/14	NA	NA	Alive
374	In	22/8/14	22/8/14	NA	NA	Alive
375	In	22/8/14	22/8/14	NA	NA	Alive
376	In	22/8/14	22/8/14	NA	NA	Alive
377	In	22/8/14	22/8/14	NA	NA	Alive
378	In	22/8/14	22/8/14	NA	NA	Alive
379	In	22/8/14	22/8/14	NA	NA	Alive
380	In	22/8/14	22/8/14	NA	NA	Alive
381	In	22/8/14	22/8/14	NA	NA	Alive
382	In	22/8/14	22/8/14	NA	NA	Alive
383	In	22/8/14	22/8/14	NA	NA	Alive
384	In	23/8/14	23/8/14	NA	NA	Alive
385	In	23/8/14	23/8/14	NA	NA	Alive
386	In	23/8/14	23/8/14	NA	NA	Alive
387	In	23/8/14	23/8/14	NA	NA	Alive
388	In	23/8/14	23/8/14	NA	NA	Alive
389	In	23/8/14	23/8/14	NA	NA	Alive
390	In	23/8/14	23/8/14	NA	NA	Alive
391	In	23/8/14	23/8/14	NA	NA	Alive
392	In	23/8/14	23/8/14	NA	NA	Alive
393	In	23/8/14	23/8/14	NA	NA	Alive
394	In	23/8/14	23/8/14	NA	NA	Alive
395	In	23/8/14	23/8/14	NA	NA	Alive
396	In	23/8/14	23/8/14	NA	NA	Alive
397	In	23/8/14	23/8/14	NA	NA	Alive
398	In	23/8/14	23/8/14	NA	NA	Dead
399	In	23/8/14	23/8/14	NA	NA	Alive
400	In	23/8/14	23/8/14	NA	NA	Alive
401	In	23/8/14	23/8/14	NA	NA	Alive
402	In	23/8/14	23/8/14	NA	NA	Alive
403	In	23/8/14	23/8/14	NA	NA	Alive
404	In	23/8/14	23/8/14	NA	NA	Alive
405	In	23/8/14	23/8/14	NA	NA	Alive
406	In	23/8/14	23/8/14	NA	NA	Alive
407	In	23/8/14	23/8/14	NA	NA	Alive
408	In	23/8/14	23/8/14	NA	NA	Alive
409	In	24/8/14	24/8/14	NA	NA	Alive
410	In	24/8/14	24/8/14	NA	NA	Alive
411	In	24/8/14	24/8/14	NA	NA	Alive
412	In	24/8/14	24/8/14	NA	NA	Alive
413	In	24/8/14	24/8/14	NA	NA	Alive
414	In	24/8/14	24/8/14	NA	NA	Alive
415	In	24/8/14	24/8/14	NA	NA	Alive
416	In	24/8/14	24/8/14	NA	NA	Alive
417	In	24/8/14	24/8/14	NA	NA	Alive
418	In	24/8/14	24/8/14	NA	NA	Alive
419	In	24/8/14	24/8/14	NA	NA	Alive
420	In	24/8/14	24/8/14	NA	NA	Alive
421	In	24/8/14	24/8/14	NA	NA	Alive
422	In	24/8/14	24/8/14	NA	NA	Alive
423	In	24/8/14	24/8/14	NA	NA	Alive
424	In	24/8/14	24/8/14	NA	NA	Alive
425	In	25/8/14	25/8/14	NA	NA	Alive
426	In	25/8/14	25/8/14	NA	NA	Alive
427	In	25/8/14	25/8/14	NA	NA	Alive
428	In	25/8/14	25/8/14	NA	NA	Alive
429	In	25/8/14	25/8/14	NA	NA	Alive
430	In	25/8/14	25/8/14	NA	NA	Alive
431	In	25/8/14	25/8/14	NA	NA	Alive
432	In	25/8/14	25/8/14	NA	NA	Dead
433	In	25/8/14	25/8/14	NA	NA	Alive
434	In	25/8/14	25/8/14	NA	NA	Alive
435	In	25/8/14	25/8/14	NA	NA	Alive
436	In	25/8/14	25/8/14	NA	NA	Alive
437	In	25/8/14	25/8/14	NA	NA	Alive
438	In	25/8/14	25/8/14	NA	NA	Alive
439	In	25/8/14	25/8/14	NA	NA	Alive
440	In	26/8/14	26/8/14	NA	NA	Alive
441	In	26/8/14	26/8/14	NA	NA	Alive
442	In	26/8/14	26/8/14	NA	NA	Alive
443	In	26/8/14	26/8/14	NA	NA	Dead
444	In	26/8/14	26/8/14	NA	NA	Alive
445	In	26/8/14	26/8/14	NA	NA	Alive
446	In	27/8/14	27/8/14	NA	NA	Alive
447	In	27/8/14	27/8/14	NA	NA	Alive
448	In	27/8/14	27/8/14	NA	NA	Alive
449	In	27/8/14	27/8/14	NA	NA	Alive
450	In	27/8/14	27/8/14	NA	NA	Alive
451	In	27/8/14	27/8/14	NA	NA	Alive
452	In	27/8/14	27/8/14	NA	NA	Alive
453	In	27/8/14	27/8/14	NA	NA	Alive
454	In	27/8/14	27/8/14	NA	NA	Alive
455	In	27/8/14	27/8/14	NA	NA	Alive
456	In	27/8/14	27/8/14	NA	NA	Alive
457	In	27/8/14	27/8/14	NA	NA	Alive
458	In	27/8/14	27/8/14	NA	NA	Alive
459	In	27/8/14	27/8/14	NA	NA	Alive
460	In	27/8/14	27/8/14	NA	NA	Alive
461	In	27/8/14	27/8/14	NA	NA	Alive
462	In	27/8/14	27/8/14	NA	NA	Alive
463	In	27/8/14	27/8/14	NA	NA	Alive
464	In	27/8/14	27/8/14	NA	NA	Alive
465	In	27/8/14	27/8/14	NA	NA	Alive
466	In	27/8/14	27/8/14	NA	NA	Alive
467	In	27/8/14	27/8/14	NA	NA	Alive
468	In	27/8/14	27/8/14	NA	NA	Alive
469	In	27/8/14	27/8/14	NA	NA	Alive
470	In	27/8/14	27/8/14	NA	NA	Alive
471	In	27/8/14	27/8/14	NA	NA	Alive
472	In	27/8/14	27/8/14	NA	NA	Alive
473	In	27/8/14	27/8/14	NA	NA	Alive
474	In	27/8/14	27/8/14	NA	NA	Alive
475	In	28/8/14	28/8/14	NA	NA	Alive
476	In	28/8/14	28/8/14	NA	NA	Alive
477	In	28/8/14	28/8/14	NA	NA	Alive
478	In	28/8/14	28/8/14	NA	NA	Alive
479	In	28/8/14	28/8/14	NA	NA	Alive
480	In	28/8/14	28/8/14	NA	NA	Alive
481	In	28/8/14	28/8/14	NA	NA	Alive
482	In	28/8/14	28/8/14	NA	NA	Alive
483	In	28/8/14	28/8/14	NA	NA	Alive
484	In	28/8/14	28/8/14	NA	NA	Alive
485	In	28/8/14	28/8/14	NA	NA	Alive
486	In	28/8/14	28/8/14	NA	NA	Alive
487	In	28/8/14	28/8/14	NA	NA	Alive
488	In	28/8/14	28/8/14	NA	NA	Alive
489	In	28/8/14	28/8/14	NA	NA	Alive
490	In	28/8/14	28/8/14	NA	NA	Alive
491	In	28/8/14	28/8/14	NA	NA	Alive
492	In	28/8/14	28/8/14	NA	NA	Alive
493	In	28/8/14	28/8/14	NA	NA	Alive
494	In	28/8/14	28/8/14	NA	NA	Alive
495	In	28/8/14	28/8/14	NA	NA	Alive
496	In	28/8/14	28/8/14	NA	NA	Alive
497	In	28/8/14	28/8/14	NA	NA	Alive
498	In	28/8/14	28/8/14	NA	NA	Alive
499	In	28/8/14	28/8/14	NA	NA	Alive
500	In	28/8/14	28/8/14	NA	NA	Alive
501	In	28/8/14	28/8/14	NA	NA	Alive
502	In	28/8/14	28/8/14	NA	NA	Alive
503	In	28/8/14	28/8/14	NA	NA	Alive
504	In	28/8/14	28/8/14	NA	NA	Alive
505	In	29/8/14	29/8/14	NA	NA	Alive
506	In	29/8/14	29/8/14	NA	NA	Alive
507	In	29/8/14	29/8/14	NA	NA	Alive
508	In	29/8/14	29/8/14	NA	NA	Alive
509	In	29/8/14	29/8/14	NA	NA	Alive
510	In	29/8/14	29/8/14	NA	NA	Alive
511	In	29/8/14	29/8/14	NA	NA	Alive
512	In	29/8/14	29/8/14	NA	NA	Alive
513	In	29/8/14	29/8/14	NA	NA	Alive
514	In	29/8/14	29/8/14	NA	NA	Alive
515	In	29/8/14	29/8/14	NA	NA	Alive
516	In	29/8/14	29/8/14	NA	NA	Alive
517	In	29/8/14	29/8/14	NA	NA	Alive
518	In	29/8/14	29/8/14	NA	NA	Alive
519	In	29/8/14	29/8/14	NA	NA	Alive
520	In	29/8/14	29/8/14	NA	NA	Alive
521	In	29/8/14	29/8/14	NA	NA	Alive
522	In	29/8/14	29/8/14	NA	NA	Alive
523	In	29/8/14	29/8/14	NA	NA	Alive
524	In	29/8/14	29/8/14	NA	NA	Alive
525	In	29/8/14	29/8/14	NA	NA	Alive
526	In	29/8/14	29/8/14	NA	NA	Alive
527	In	29/8/14	29/8/14	NA	NA	Alive
528	In	29/8/14	29/8/14	NA	NA	Alive
529	In	29/8/14	29/8/14	NA	NA	Alive
530	In	29/8/14	29/8/14	NA	NA	Alive
531	In	29/8/14	29/8/14	NA	NA	Alive
532	In	29/8/14	29/8/14	NA	NA	Alive
533	In	29/8/14	29/8/14	NA	NA	Alive
534	In	29/8/14	29/8/14	NA	NA	Alive
535	In	30/8/14	30/8/14	NA	NA	Alive
536	In	30/8/14	30/8/14	NA	NA	Alive
537	In	30/8/14	30/8/14	NA	NA	Alive
538	In	30/8/14	30/8/14	NA	NA	Alive
539	In	30/8/14	30/8/14	NA	NA	Alive
540	In	30/8/14	30/8/14	NA	NA	Alive
541	In	30/8/14	30/8/14	NA	NA	Alive
542	In	30/8/14	30/8/14	NA	NA	Alive
543	In	30/8/14	30/8/14	NA	NA	Alive
544	In	30/8/14	30/8/14	NA	NA	Alive
545	In	30/8/14	30/8/14	NA	NA	Alive
546	In	30/8/14	30/8/14	NA	NA	Alive
547	In	30/8/14	30/8/14	NA	NA	Alive
548	In	30/8/14	30/8/14	NA	NA	Alive
549	In	30/8/14	30/8/14	NA	NA	Alive
550	In	31/8/14	31/8/14	NA	NA	Alive
551	In	31/8/14	31/8/14	NA	NA	Alive
552	In	31/8/14	31/8/14	NA	NA	Alive
553	In	31/8/14	31/8/14	NA	NA	Alive
554	In	31/8/14	31/8/14	NA	NA	Alive
555	In	31/8/14	31/8/14	NA	NA	Alive
556	In	31/8/14	31/8/14	NA	NA	Alive
557	In	31/8/14	31/8/14	NA	NA	Alive
558	In	31/8/14	31/8/14	NA	NA	Alive
559	In	31/8/14	31/8/14	NA	NA	Alive
560	In	31/8/14	31/8/14	NA	NA	Alive
561	In	31/8/14	31/8/14	NA	NA	Alive
562	In	31/8/14	31/8/14	NA	NA	Alive
563	In	31/8/14	31/8/14	NA	NA	Alive
564	In	31/8/14	31/8/14	NA	NA	Alive
565	In	31/8/14	31/8/14	NA	NA	Alive
566	In	31/8/14	31/8/14	NA	NA	Alive
567	In	31/8/14	31/8/14	NA	NA	Alive
568	In	31/8/14	31/8/14	NA	NA	Alive
569	In	31/8/14	31/8/14	NA	NA	Alive
570	In	31/8/14	31/8/14	NA	NA	Alive
571	In	31/8/14	31/8/14	NA	NA	Alive
572	In	31/8/14	31/8/14	NA	NA	Alive
573	In	31/8/14	31/8/14	NA	NA	Alive
574	In	31/8/14	31/8/14	NA	NA	Alive
575	In	31/8/14	31/8/14	NA	NA	Alive
576	In	31/8/14	31/8/14	NA	NA	Alive
577	In	31/8/14	31/8/14	NA	NA	Alive
578	In	2014-01-09	2014-01-09	NA	NA	Alive
579	In	2014-01-09	2014-01-09	NA	NA	Alive
580	In	2014-01-09	2014-01-09	NA	NA	Alive
581	In	2014-01-09	2014-01-09	NA	NA	Alive
582	In	2014-01-09	2014-01-09	NA	NA	Alive
583	In	2014-01-09	2014-01-09	NA	NA	Alive
584	In	2014-01-09	2014-01-09	NA	NA	Alive
585	In	2014-01-09	2014-01-09	NA	NA	Alive
586	In	2014-01-09	2014-01-09	NA	NA	Alive
587	In	2014-01-09	2014-01-09	NA	NA	Alive
588	In	2014-01-09	2014-01-09	NA	NA	Alive
589	In	2014-01-09	2014-01-09	NA	NA	Alive
590	In	2014-01-09	2014-01-09	NA	NA	Alive
591	In	2014-01-09	2014-01-09	NA	NA	Alive
592	In	2014-01-09	2014-01-09	NA	NA	Alive
593	In	2014-01-09	2014-01-09	NA	NA	Alive
594	In	2014-01-09	2014-01-09	NA	NA	Alive
595	In	2014-01-09	2014-01-09	NA	NA	Alive
596	In	2014-01-09	2014-01-09	NA	NA	Alive
597	In	2014-02-09	2014-02-09	NA	NA	Alive
598	In	2014-02-09	2014-02-09	NA	NA	Alive
599	In	2014-02-09	2014-02-09	NA	NA	Alive
600	In	2014-02-09	2014-02-09	NA	NA	Alive
601	In	2014-02-09	2014-02-09	NA	NA	Alive
602	In	2014-02-09	2014-02-09	NA	NA	Alive
603	In	2014-02-09	2014-02-09	NA	NA	Alive
604	In	2014-02-09	2014-02-09	NA	NA	Alive
605	In	2014-02-09	2014-02-09	NA	NA	Alive
606	In	2014-02-09	2014-02-09	NA	NA	Alive
607	In	2014-02-09	2014-02-09	NA	NA	Alive
608	In	2014-02-09	2014-02-09	NA	NA	Alive
609	In	2014-02-09	2014-02-09	NA	NA	Alive
610	In	2014-02-09	2014-02-09	NA	NA	Alive
611	In	2014-02-09	2014-02-09	NA	NA	Alive
612	In	2014-02-09	2014-02-09	NA	NA	Alive
613	In	2014-02-09	2014-02-09	NA	NA	Alive
614	In	2014-02-09	2014-02-09	NA	NA	Alive
615	In	2014-02-09	2014-02-09	NA	NA	Alive
616	In	2014-02-09	2014-02-09	NA	NA	Alive
617	In	2014-02-09	2014-02-09	NA	NA	Alive
618	In	2014-02-09	2014-02-09	NA	NA	Alive
619	In	2014-03-09	2014-03-09	NA	NA	Alive
620	In	2014-03-09	2014-03-09	NA	NA	Alive
621	In	2014-03-09	2014-03-09	NA	NA	Alive
622	In	2014-03-09	2014-03-09	NA	NA	Alive
623	In	2014-03-09	2014-03-09	NA	NA	Alive
624	In	2014-03-09	2014-03-09	NA	NA	Alive
625	In	2014-03-09	2014-03-09	NA	NA	Alive
626	In	2014-03-09	2014-03-09	NA	NA	Alive
627	In	2014-03-09	2014-03-09	NA	NA	Alive
628	In	2014-03-09	2014-03-09	NA	NA	Alive
629	In	2014-03-09	2014-03-09	NA	NA	Alive
630	In	2014-03-09	2014-03-09	NA	NA	Alive
631	In	2014-03-09	2014-03-09	NA	NA	Alive
632	In	2014-03-09	2014-03-09	NA	NA	Alive
633	In	2014-03-09	2014-03-09	NA	NA	Alive
634	In	2014-03-09	2014-03-09	NA	NA	Alive
635	In	2014-03-09	2014-03-09	NA	NA	Alive
636	In	2014-03-09	2014-03-09	NA	NA	Alive
637	In	2014-03-09	2014-03-09	NA	NA	Alive
638	In	2014-03-09	2014-03-09	NA	NA	Alive
639	In	2014-03-09	2014-03-09	NA	NA	Alive
640	In	2014-03-09	2014-03-09	NA	NA	Alive
641	In	2014-03-09	2014-03-09	NA	NA	Alive
642	In	2014-03-09	2014-03-09	NA	NA	Alive
643	In	2014-04-09	2014-04-09	NA	NA	Alive
644	In	2014-04-09	2014-04-09	NA	NA	Alive
645	In	2014-04-09	2014-04-09	NA	NA	Alive
646	In	2014-04-09	2014-04-09	NA	NA	Alive
647	In	2014-04-09	2014-04-09	NA	NA	Alive
648	In	2014-04-09	2014-04-09	NA	NA	Alive
649	In	2014-04-09	2014-04-09	NA	NA	Alive
650	In	2014-04-09	2014-04-09	NA	NA	Alive
651	In	2014-04-09	2014-04-09	NA	NA	Alive
652	In	2014-04-09	2014-04-09	NA	NA	Alive
653	In	2014-04-09	2014-04-09	NA	NA	Alive
654	In	2014-04-09	2014-04-09	NA	NA	Alive
655	In	2014-04-09	2014-04-09	NA	NA	Alive
656	In	2014-04-09	2014-04-09	NA	NA	Alive
657	In	2014-04-09	2014-04-09	NA	NA	Alive
658	In	2014-04-09	2014-04-09	NA	NA	Alive
659	In	2014-04-09	2014-04-09	NA	NA	Alive
660	In	2014-04-09	2014-04-09	NA	NA	Alive
661	In	2014-04-09	2014-04-09	NA	NA	Alive
662	In	2014-05-09	2014-05-09	NA	NA	Alive
663	In	2014-05-09	2014-05-09	NA	NA	Alive
664	In	2014-05-09	2014-05-09	NA	NA	Alive
665	In	2014-05-09	2014-05-09	NA	NA	Alive
666	In	2014-05-09	2014-05-09	NA	NA	Alive
667	In	2014-05-09	2014-05-09	NA	NA	Alive
668	In	2014-05-09	2014-05-09	NA	NA	Alive
669	In	2014-05-09	2014-05-09	NA	NA	Alive
670	In	2014-05-09	2014-05-09	NA	NA	Alive
671	In	2014-05-09	2014-05-09	NA	NA	Alive
672	In	2014-05-09	2014-05-09	NA	NA	Alive
673	In	2014-05-09	2014-05-09	NA	NA	Alive
674	In	2014-05-09	2014-05-09	NA	NA	Alive
675	In	2014-05-09	2014-05-09	NA	NA	Alive
676	In	2014-05-09	2014-05-09	NA	NA	Alive
677	In	2014-05-09	2014-05-09	NA	NA	Alive
678	In	2014-05-09	2014-05-09	NA	NA	Alive
679	In	2014-05-09	2014-05-09	NA	NA	Alive
680	In	2014-05-09	2014-05-09	NA	NA	Alive
681	In	2014-05-09	2014-05-09	NA	NA	Alive
682	In	2014-05-09	2014-05-09	NA	NA	Alive
683	In	2014-05-09	2014-05-09	NA	NA	Alive
684	In	2014-05-09	2014-05-09	NA	NA	Alive
685	In	2014-06-09	2014-06-09	NA	NA	Alive
686	In	2014-06-09	2014-06-09	NA	NA	Alive
687	In	2014-06-09	2014-06-09	NA	NA	Alive
688	In	2014-06-09	2014-06-09	NA	NA	Alive
689	In	2014-06-09	2014-06-09	NA	NA	Alive
690	In	2014-06-09	2014-06-09	NA	NA	Alive
691	In	2014-06-09	2014-06-09	NA	NA	Alive
692	In	2014-06-09	2014-06-09	NA	NA	Alive
693	In	2014-06-09	2014-06-09	NA	NA	Alive
694	In	2014-06-09	2014-06-09	NA	NA	Alive
695	In	2014-06-09	2014-06-09	NA	NA	Alive
696	In	2014-06-09	2014-06-09	NA	NA	Alive
697	In	2014-06-09	2014-06-09	NA	NA	Alive
698	In	2014-06-09	2014-06-09	NA	NA	Dead
699	In	2014-07-09	2014-07-09	NA	NA	Alive
700	In	2014-07-09	2014-07-09	NA	NA	Alive
701	In	2014-07-09	2014-07-09	NA	NA	Alive
702	In	2014-07-09	2014-07-09	NA	NA	Alive
703	In	2014-07-09	2014-07-09	NA	NA	Alive
704	In	2014-07-09	2014-07-09	NA	NA	Alive
705	In	2014-07-09	2014-07-09	NA	NA	Alive
706	In	2014-07-09	2014-07-09	NA	NA	Alive
707	In	2014-07-09	2014-07-09	NA	NA	Alive
708	In	2014-08-09	2014-08-09	NA	NA	Alive
709	In	2014-08-09	2014-08-09	NA	NA	Alive
710	In	2014-08-09	2014-08-09	NA	NA	Alive
711	In	2014-08-09	2014-08-09	NA	NA	Alive
712	In	2014-08-09	2014-08-09	NA	NA	Alive
713	In	2014-08-09	2014-08-09	NA	NA	Alive
714	In	2014-08-09	2014-08-09	NA	NA	Alive
715	In	2014-08-09	2014-08-09	NA	NA	Alive
716	In	2014-08-09	2014-08-09	NA	NA	Alive
717	In	2014-08-09	2014-08-09	NA	NA	Alive
718	In	2014-09-09	2014-09-09	NA	NA	Alive
719	In	2014-09-09	2014-09-09	NA	NA	Alive
720	In	2014-09-09	2014-09-09	NA	NA	Alive
721	In	2014-09-09	2014-09-09	NA	NA	Alive
722	In	2014-09-09	2014-09-09	NA	NA	Alive
723	In	2014-09-09	2014-09-09	NA	NA	Alive
724	In	2014-09-09	2014-09-09	NA	NA	Alive
725	In	2014-09-09	2014-09-09	NA	NA	Alive
726	In	2014-09-09	2014-09-09	NA	NA	Alive
727	In	2014-09-09	2014-09-09	NA	NA	Alive
728	In	2014-09-09	2014-09-09	NA	NA	Alive
729	In	2014-09-09	2014-09-09	NA	NA	Alive
730	In	2014-09-09	2014-09-09	NA	NA	Alive
731	In	2014-09-09	2014-09-09	NA	NA	Alive
732	In	2014-09-09	2014-09-09	NA	NA	Alive
733	In	2014-09-09	2014-09-09	NA	NA	Alive
734	In	2014-09-09	2014-09-09	NA	NA	Alive
735	In	2014-09-09	2014-09-09	NA	NA	Alive
736	In	2014-09-09	2014-09-09	NA	NA	Alive
737	In	2014-09-09	2014-09-09	NA	NA	Alive
738	In	2014-09-09	2014-09-09	NA	NA	Alive
739	In	2014-09-09	2014-09-09	NA	NA	Alive
740	In	2014-09-09	2014-09-09	NA	NA	Alive
741	In	2014-09-09	2014-09-09	NA	NA	Alive
742	In	2014-09-09	2014-09-09	NA	NA	Alive
743	In	2014-09-09	2014-09-09	NA	NA	Alive
744	In	2014-10-09	2014-10-09	NA	NA	Alive
745	In	2014-10-09	2014-10-09	NA	NA	Alive
746	In	2014-10-09	2014-10-09	NA	NA	Alive
747	In	2014-10-09	2014-10-09	NA	NA	Alive
748	In	2014-10-09	2014-10-09	NA	NA	Alive
749	In	2014-10-09	2014-10-09	NA	NA	Alive
750	In	2014-10-09	2014-10-09	NA	NA	Alive
751	In	2014-10-09	2014-10-09	NA	NA	Alive
752	In	2014-10-09	2014-10-09	NA	NA	Alive
753	In	2014-10-09	2014-10-09	NA	NA	Alive
754	In	2014-10-09	2014-10-09	NA	NA	Alive
755	In	2014-10-09	2014-10-09	NA	NA	Alive
756	In	2014-10-09	2014-10-09	NA	NA	Alive
757	In	2014-10-09	2014-10-09	NA	NA	Alive
758	In	2014-10-09	2014-10-09	NA	NA	Alive
759	In	2014-10-09	2014-10-09	NA	NA	Alive
760	In	2014-10-09	2014-10-09	NA	NA	Alive
761	In	2014-10-09	2014-10-09	NA	NA	Alive
762	In	2014-10-09	2014-10-09	NA	NA	Alive
763	In	2014-11-09	2014-11-09	NA	NA	Alive
764	In	2014-11-09	2014-11-09	NA	NA	Alive
765	In	2014-11-09	2014-11-09	NA	NA	Alive
766	In	2014-11-09	2014-11-09	NA	NA	Alive
767	In	2014-11-09	2014-11-09	NA	NA	Alive
768	In	2014-11-09	2014-11-09	NA	NA	Alive
769	In	2014-11-09	2014-11-09	NA	NA	Alive
770	In	2014-11-09	2014-11-09	NA	NA	Alive
771	In	2014-11-09	2014-11-09	NA	NA	Alive
772	In	2014-11-09	2014-11-09	NA	NA	Alive
773	In	2014-11-09	2014-11-09	NA	NA	Alive
774	In	2014-11-09	2014-11-09	NA	NA	Alive
775	In	2014-11-09	2014-11-09	NA	NA	Alive
776	In	2014-11-09	2014-11-09	NA	NA	Alive
777	In	2014-11-09	2014-11-09	NA	NA	Alive
778	In	2014-11-09	2014-11-09	NA	NA	Alive
779	In	2014-11-09	2014-11-09	NA	NA	Alive
780	In	2014-11-09	2014-11-09	NA	NA	Alive
781	In	2014-11-09	2014-11-09	NA	NA	Alive
782	In	2014-11-09	2014-11-09	NA	NA	Alive
783	In	2014-11-09	2014-11-09	NA	NA	Alive
784	In	2014-11-09	2014-11-09	NA	NA	Alive
785	In	2014-12-09	2014-12-09	NA	NA	Alive
786	In	2014-12-09	2014-12-09	NA	NA	Alive
787	In	2014-12-09	2014-12-09	NA	NA	Alive
788	In	2014-12-09	2014-12-09	NA	NA	Alive
789	In	2014-12-09	2014-12-09	NA	NA	Alive
790	In	2014-12-09	2014-12-09	NA	NA	Alive
791	In	2014-12-09	2014-12-09	NA	NA	Alive
792	In	2014-12-09	2014-12-09	NA	NA	Alive
793	In	2014-12-09	2014-12-09	NA	NA	Alive
794	In	2014-12-09	2014-12-09	NA	NA	Alive
795	In	2014-12-09	2014-12-09	NA	NA	Alive
796	In	2014-12-09	2014-12-09	NA	NA	Alive
797	In	2014-12-09	2014-12-09	NA	NA	Alive
798	In	2014-12-09	2014-12-09	NA	NA	Alive
799	In	2014-12-09	2014-12-09	NA	NA	Alive
800	In	2014-12-09	2014-12-09	NA	NA	Alive
801	In	2014-12-09	2014-12-09	NA	NA	Alive
802	In	2014-12-09	2014-12-09	NA	NA	Alive
803	In	2014-12-09	2014-12-09	NA	NA	Alive
804	In	2014-12-09	2014-12-09	NA	NA	Alive
805	In	2014-12-09	2014-12-09	NA	NA	Alive
806	In	2014-12-09	2014-12-09	NA	NA	Alive
807	In	13/9/14	13/9/14	NA	NA	Alive
808	In	13/9/14	13/9/14	NA	NA	Alive
809	In	13/9/14	13/9/14	NA	NA	Alive
810	In	13/9/14	13/9/14	NA	NA	Alive
811	In	13/9/14	13/9/14	NA	NA	Alive
812	In	13/9/14	13/9/14	NA	NA	Alive
813	In	13/9/14	13/9/14	NA	NA	Alive
814	In	13/9/14	13/9/14	NA	NA	Alive
815	In	13/9/14	13/9/14	NA	NA	Alive
816	In	13/9/14	13/9/14	NA	NA	Alive
817	In	13/9/14	13/9/14	NA	NA	Alive
818	In	13/9/14	13/9/14	NA	NA	Alive
819	In	13/9/14	13/9/14	NA	NA	Alive
820	In	13/9/14	13/9/14	NA	NA	Alive
821	In	13/9/14	13/9/14	NA	NA	Alive
822	In	13/9/14	13/9/14	NA	NA	Alive
823	In	13/9/14	13/9/14	NA	NA	Alive
824	In	13/9/14	13/9/14	NA	NA	Alive
825	In	14/9/14	14/9/14	NA	NA	Alive
826	In	14/9/14	14/9/14	NA	NA	Alive
827	In	14/9/14	14/9/14	NA	NA	Alive
828	In	14/9/14	14/9/14	NA	NA	Alive
829	In	14/9/14	14/9/14	NA	NA	Alive
830	In	14/9/14	14/9/14	NA	NA	Alive
831	In	14/9/14	14/9/14	NA	NA	Alive
832	In	14/9/14	14/9/14	NA	NA	Alive
833	In	14/9/14	14/9/14	NA	NA	Alive
834	In	14/9/14	14/9/14	NA	NA	Alive
835	In	14/9/14	14/9/14	NA	NA	Alive
836	In	14/9/14	14/9/14	NA	NA	Alive
837	In	14/9/14	14/9/14	NA	NA	Alive
838	In	14/9/14	14/9/14	NA	NA	Alive
839	In	14/9/14	14/9/14	NA	NA	Alive
840	In	14/9/14	14/9/14	NA	NA	Alive
841	In	14/9/14	14/9/14	NA	NA	Alive
842	In	14/9/14	14/9/14	NA	NA	Alive
843	In	14/9/14	14/9/14	NA	NA	Alive
844	In	14/9/14	14/9/14	NA	NA	Alive
845	In	14/9/14	14/9/14	NA	NA	Alive
846	In	15/9/14	15/9/14	NA	NA	Alive
847	In	15/9/14	15/9/14	NA	NA	Alive
848	In	15/9/14	15/9/14	NA	NA	Alive
849	In	15/9/14	15/9/14	NA	NA	Alive
850	In	15/9/14	15/9/14	NA	NA	Alive
851	In	15/9/14	15/9/14	NA	NA	Alive
852	In	15/9/14	15/9/14	NA	NA	Alive
853	In	15/9/14	15/9/14	NA	NA	Alive
854	In	15/9/14	15/9/14	NA	NA	Alive
855	In	15/9/14	15/9/14	NA	NA	Alive
856	In	15/9/14	15/9/14	NA	NA	Alive
857	In	15/9/14	15/9/14	NA	NA	Alive
858	In	15/9/14	15/9/14	NA	NA	Alive
859	In	15/9/14	15/9/14	NA	NA	Alive
860	In	15/9/14	15/9/14	NA	NA	Alive
861	In	15/9/14	15/9/14	NA	NA	Alive
862	In	15/9/14	15/9/14	NA	NA	Alive
863	In	15/9/14	15/9/14	NA	NA	Dead
864	In	15/9/14	15/9/14	NA	NA	Alive
865	In	16/9/14	16/9/14	NA	NA	Alive
866	In	16/9/14	16/9/14	NA	NA	Alive
867	In	16/9/14	16/9/14	NA	NA	Alive
868	In	16/9/14	16/9/14	NA	NA	Alive
869	In	16/9/14	16/9/14	NA	NA	Alive
870	In	16/9/14	16/9/14	NA	NA	Alive
871	In	16/9/14	16/9/14	NA	NA	Alive
872	In	16/9/14	16/9/14	NA	NA	Alive
873	In	16/9/14	16/9/14	NA	NA	Alive
874	In	16/9/14	16/9/14	NA	NA	Alive
875	In	16/9/14	16/9/14	NA	NA	Alive
876	In	16/9/14	16/9/14	NA	NA	Alive
877	In	16/9/14	16/9/14	NA	NA	Alive
878	In	16/9/14	16/9/14	NA	NA	Alive
879	In	17/9/14	17/9/14	NA	NA	Alive
880	In	17/9/14	17/9/14	NA	NA	Alive
881	In	17/9/14	17/9/14	NA	NA	Alive
882	In	17/9/14	17/9/14	NA	NA	Alive
883	In	17/9/14	17/9/14	NA	NA	Alive
884	In	17/9/14	17/9/14	NA	NA	Alive
885	In	17/9/14	17/9/14	NA	NA	Alive
886	In	17/9/14	17/9/14	NA	NA	Alive
887	In	17/9/14	17/9/14	NA	NA	Alive
888	In	17/9/14	17/9/14	NA	NA	Alive
889	In	17/9/14	17/9/14	NA	NA	Alive
890	In	17/9/14	17/9/14	NA	NA	Alive
891	In	17/9/14	17/9/14	NA	NA	Alive
892	In	17/9/14	17/9/14	NA	NA	Alive
893	In	17/9/14	17/9/14	NA	NA	Alive
894	In	17/9/14	17/9/14	NA	NA	Alive
895	In	18/9/14	18/9/14	NA	NA	Alive
896	In	18/9/14	18/9/14	NA	NA	Alive
897	In	18/9/14	18/9/14	NA	NA	Alive
898	In	18/9/14	18/9/14	NA	NA	Alive
899	In	18/9/14	18/9/14	NA	NA	Alive
900	In	18/9/14	18/9/14	NA	NA	Alive
901	In	18/9/14	18/9/14	NA	NA	Alive
902	In	18/9/14	18/9/14	NA	NA	Dead
903	In	18/9/14	18/9/14	NA	NA	Alive
904	In	18/9/14	18/9/14	NA	NA	Alive
905	In	18/9/14	18/9/14	NA	NA	Alive
906	In	18/9/14	18/9/14	NA	NA	BID
907	In	19/9/14	19/9/14	NA	NA	Alive
908	In	19/9/14	19/9/14	NA	NA	Alive
909	In	19/9/14	19/9/14	NA	NA	Alive
910	In	19/9/14	19/9/14	NA	NA	Alive
911	In	19/9/14	19/9/14	NA	NA	Alive
912	In	19/9/14	19/9/14	NA	NA	Alive
913	In	19/9/14	19/9/14	NA	NA	Alive
914	In	19/9/14	19/9/14	NA	NA	Alive
915	In	19/9/14	19/9/14	NA	NA	Alive
916	In	19/9/14	19/9/14	NA	NA	Alive
917	In	19/9/14	19/9/14	NA	NA	Alive
918	In	19/9/14	19/9/14	NA	NA	Alive
919	In	19/9/14	19/9/14	NA	NA	Alive
920	In	19/9/14	19/9/14	NA	NA	Alive
921	In	19/9/14	19/9/14	NA	NA	Alive
922	In	19/9/14	19/9/14	NA	NA	Alive
923	In	19/9/14	19/9/14	NA	NA	Alive
924	In	19/9/14	19/9/14	NA	NA	Alive
925	In	20/9/14	20/9/14	NA	NA	Alive
926	In	20/9/14	20/9/14	NA	NA	Alive
927	In	20/9/14	20/9/14	NA	NA	Alive
928	In	20/9/14	20/9/14	NA	NA	Alive
929	In	20/9/14	20/9/14	NA	NA	Alive
930	In	20/9/14	20/9/14	NA	NA	Alive
931	In	20/9/14	20/9/14	NA	NA	Alive
932	In	20/9/14	20/9/14	NA	NA	Alive
933	In	20/9/14	20/9/14	NA	NA	Alive
934	In	20/9/14	20/9/14	NA	NA	Alive
935	In	20/9/14	20/9/14	NA	NA	Alive
936	In	20/9/14	20/9/14	NA	NA	Alive
937	In	20/9/14	20/9/14	NA	NA	Alive
938	In	20/9/14	20/9/14	NA	NA	Alive
939	In	20/9/14	20/9/14	NA	NA	Alive
940	In	20/9/14	20/9/14	NA	NA	Alive
941	In	20/9/14	20/9/14	NA	NA	Alive
942	In	20/9/14	20/9/14	NA	NA	Alive
943	In	20/9/14	20/9/14	NA	NA	Alive
944	In	20/9/14	20/9/14	NA	NA	Alive
945	In	20/9/14	20/9/14	NA	NA	Alive
946	In	21/9/14	21/9/14	NA	NA	Alive
947	In	21/9/14	21/9/14	NA	NA	Alive
948	In	21/9/14	21/9/14	NA	NA	Alive
949	In	21/9/14	21/9/14	NA	NA	Alive
950	In	21/9/14	21/9/14	NA	NA	Alive
951	In	21/9/14	21/9/14	NA	NA	Alive
952	In	21/9/14	21/9/14	NA	NA	Alive
953	In	21/9/14	21/9/14	NA	NA	Alive
954	In	21/9/14	21/9/14	NA	NA	Alive
955	In	21/9/14	21/9/14	NA	NA	Alive
956	In	21/9/14	21/9/14	NA	NA	Alive
957	In	21/9/14	21/9/14	NA	NA	Alive
958	In	21/9/14	21/9/14	NA	NA	Alive
959	In	21/9/14	21/9/14	NA	NA	Alive
960	In	21/9/14	21/9/14	NA	NA	Alive
961	In	21/9/14	21/9/14	NA	NA	Alive
962	In	21/9/14	21/9/14	NA	NA	Alive
963	In	21/9/14	21/9/14	NA	NA	Alive
964	In	21/9/14	21/9/14	NA	NA	Alive
965	In	21/9/14	21/9/14	NA	NA	Alive
966	In	22/9/14	22/9/14	NA	NA	Alive
967	In	22/9/14	22/9/14	NA	NA	Alive
968	In	22/9/14	22/9/14	NA	NA	Alive
969	In	22/9/14	22/9/14	NA	NA	Alive
970	In	22/9/14	22/9/14	NA	NA	Alive
971	In	22/9/14	22/9/14	NA	NA	Alive
972	In	22/9/14	22/9/14	NA	NA	Alive
973	In	22/9/14	22/9/14	NA	NA	Alive
974	In	22/9/14	22/9/14	NA	NA	Alive
975	In	22/9/14	22/9/14	NA	NA	Alive
976	In	22/9/14	22/9/14	NA	NA	Alive
977	In	22/9/14	22/9/14	NA	NA	Alive
978	In	22/9/14	22/9/14	NA	NA	Alive
979	In	22/9/14	22/9/14	NA	NA	Alive
980	In	22/9/14	22/9/14	NA	NA	Alive
981	In	23/9/14	23/9/14	NA	NA	Alive
982	In	23/9/14	23/9/14	NA	NA	Alive
983	In	23/9/14	23/9/14	NA	NA	Alive
984	In	23/9/14	23/9/14	NA	NA	Alive
985	In	23/9/14	23/9/14	NA	NA	Alive
986	In	23/9/14	23/9/14	NA	NA	Alive
987	In	23/9/14	23/9/14	NA	NA	Alive
988	In	23/9/14	23/9/14	NA	NA	Alive
989	In	23/9/14	23/9/14	NA	NA	Alive
990	In	23/9/14	23/9/14	NA	NA	Alive
991	In	23/9/14	23/9/14	NA	NA	Alive
992	In	24/9/14	24/9/14	NA	NA	Alive
993	In	24/9/14	24/9/14	NA	NA	Alive
994	In	24/9/14	24/9/14	NA	NA	Alive
995	In	24/9/14	24/9/14	NA	NA	Alive
996	In	24/9/14	24/9/14	NA	NA	Alive
997	In	24/9/14	24/9/14	NA	NA	Alive
998	In	24/9/14	24/9/14	NA	NA	Alive
999	In	24/9/14	24/9/14	NA	NA	Alive
1000	In	24/9/14	24/9/14	NA	NA	Alive
1001	In	24/9/14	24/9/14	NA	NA	Alive
1002	In	24/9/14	24/9/14	NA	NA	Alive
1003	In	24/9/14	24/9/14	NA	NA	Alive
1004	In	24/9/14	24/9/14	NA	NA	Alive
1005	In	24/9/14	24/9/14	NA	NA	Alive
1006	In	24/9/14	24/9/14	NA	NA	Alive
1007	In	24/9/14	24/9/14	NA	NA	Alive
1008	In	24/9/14	24/9/14	NA	NA	Alive
1009	In	24/9/14	24/9/14	NA	NA	Alive
1010	In	24/9/14	24/9/14	NA	NA	Alive
1011	In	24/9/14	24/9/14	NA	NA	Dead
1012	In	25/9/14	25/9/14	NA	NA	Alive
1013	In	25/9/14	25/9/14	NA	NA	Alive
1014	In	25/9/14	25/9/14	NA	NA	Alive
1015	In	25/9/14	25/9/14	NA	NA	Alive
1016	In	25/9/14	25/9/14	NA	NA	Alive
1017	In	25/9/14	25/9/14	NA	NA	Alive
1018	In	25/9/14	25/9/14	NA	NA	Alive
1019	In	25/9/14	25/9/14	NA	NA	Alive
1020	In	25/9/14	25/9/14	NA	NA	Alive
1021	In	25/9/14	25/9/14	NA	NA	Alive
1022	In	25/9/14	25/9/14	NA	NA	Alive
1023	In	25/9/14	25/9/14	NA	NA	Alive
1024	In	25/9/14	25/9/14	NA	NA	Alive
1025	In	25/9/14	25/9/14	NA	NA	Alive
1026	In	25/9/14	25/9/14	NA	NA	Alive
1027	In	25/9/14	25/9/14	NA	NA	Alive
1028	In	25/9/14	25/9/14	NA	NA	Alive
1029	In	25/9/14	25/9/14	NA	NA	Alive
1030	In	26/9/14	26/9/14	NA	NA	Alive
1031	In	26/9/14	26/9/14	NA	NA	Alive
1032	In	26/9/14	26/9/14	NA	NA	Alive
1033	In	26/9/14	26/9/14	NA	NA	Alive
1034	In	26/9/14	26/9/14	NA	NA	Alive
1035	In	26/9/14	26/9/14	NA	NA	Alive
1036	In	26/9/14	26/9/14	NA	NA	Alive
1037	In	26/9/14	26/9/14	NA	NA	Alive
1038	In	26/9/14	26/9/14	NA	NA	Alive
1039	In	26/9/14	26/9/14	NA	NA	Alive
1040	In	26/9/14	26/9/14	NA	NA	Alive
1041	In	26/9/14	26/9/14	NA	NA	Alive
1042	In	26/9/14	26/9/14	NA	NA	Alive
1043	In	26/9/14	26/9/14	NA	NA	Alive
1044	In	26/9/14	26/9/14	NA	NA	Alive
1045	In	26/9/14	26/9/14	NA	NA	Alive
1046	In	26/9/14	26/9/14	NA	NA	Alive
1047	In	27/9/14	27/9/14	NA	NA	Alive
1048	In	27/9/14	27/9/14	NA	NA	Alive
1049	In	27/9/14	27/9/14	NA	NA	Alive
1050	In	27/9/14	27/9/14	NA	NA	Alive
1051	In	27/9/14	27/9/14	NA	NA	Alive
1052	In	27/9/14	27/9/14	NA	NA	Alive
1053	In	27/9/14	27/9/14	NA	NA	Alive
1054	In	27/9/14	27/9/14	NA	NA	Alive
1055	In	27/9/14	27/9/14	NA	NA	Alive
1056	In	27/9/14	27/9/14	NA	NA	Alive
1057	In	27/9/14	27/9/14	NA	NA	Alive
1058	In	27/9/14	27/9/14	NA	NA	Alive
1059	In	27/9/14	27/9/14	NA	NA	Alive
1060	In	27/9/14	27/9/14	NA	NA	Alive
1061	In	27/9/14	27/9/14	NA	NA	Alive
1062	In	27/9/14	27/9/14	NA	NA	Alive
1063	In	27/9/14	27/9/14	NA	NA	Alive
1064	In	27/9/14	27/9/14	NA	NA	Alive
1065	In	27/9/14	27/9/14	NA	NA	Alive
1066	In	27/9/14	27/9/14	NA	NA	Alive
1067	In	27/9/14	27/9/14	NA	NA	Alive
1068	In	27/9/14	27/9/14	NA	NA	Alive
1069	In	27/9/14	27/9/14	NA	NA	Alive
1070	In	27/9/14	27/9/14	NA	NA	Alive
1071	In	27/9/14	27/9/14	NA	NA	Alive
1072	In	27/9/14	27/9/14	NA	NA	Alive
1073	In	27/9/14	27/9/14	NA	NA	Alive
1074	In	27/9/14	27/9/14	NA	NA	Alive
1075	In	NA	NAN	NA	NA	Alive
1076	In	27/9/14	27/9/14	NA	NA	Alive
1077	In	28/9/14	28/9/14	NA	NA	Alive
1078	In	28/9/14	28/9/14	NA	NA	Alive
1079	In	28/9/14	28/9/14	NA	NA	Alive
1080	In	28/9/14	28/9/14	NA	NA	Alive
1081	In	28/9/14	28/9/14	NA	NA	Alive
1082	In	28/9/14	28/9/14	NA	NA	Alive
1083	In	28/9/14	28/9/14	NA	NA	Alive
1084	In	28/9/14	28/9/14	NA	NA	Alive
1085	In	28/9/14	28/9/14	29/9/14	NA	Alive
1086	In	28/9/14	28/9/14	NA	NA	Alive
1087	In	28/9/14	28/9/14	NA	NA	Alive
1088	In	28/9/14	28/9/14	29/9/14	NA	Alive
1089	In	29/9/14	29/9/14	NA	NA	Alive
1090	In	29/9/14	29/9/14	NA	NA	Alive
1091	In	29/9/14	29/9/14	NA	NA	Alive
1092	In	29/9/14	29/9/14	NA	NA	Alive
1093	In	29/9/14	29/9/14	NA	NA	Alive
1094	In	29/9/14	29/9/14	NA	NA	Alive
1095	In	29/9/14	29/9/14	NA	NA	Alive
1096	In	29/9/14	29/9/14	NA	NA	Alive
1097	In	29/9/14	29/9/14	NA	NA	Alive
1098	In	29/9/14	29/9/14	NA	NA	Alive
1099	In	29/9/14	29/9/14	NA	NA	Alive
1100	In	29/9/14	29/9/14	NA	NA	Alive
1101	In	29/9/14	29/9/14	29/9/14	NA	Alive
1102	In	29/9/14	29/9/14	NA	NA	Alive
1103	In	29/9/14	29/9/14	NA	NA	Alive
1104	In	29/9/14	29/9/14	NA	NA	Alive
1105	In	29/9/14	29/9/14	NA	NA	Alive
1106	In	29/9/14	29/9/14	NA	NA	Alive
1107	In	29/9/14	29/9/14	NA	NA	Alive
1108	In	29/9/14	29/9/14	NA	NA	Alive
1109	In	30/9/14	30/9/14	NA	NA	Alive
1110	In	30/9/14	30/9/14	NA	NA	Alive
1111	In	30/9/14	30/9/14	NA	NA	Alive
1112	In	30/9/14	30/9/14	NA	NA	Alive
1113	In	30/9/14	30/9/14	NA	NA	Alive
1114	In	30/9/14	30/9/14	NA	NA	Alive
1115	In	30/9/14	30/9/14	NA	NA	Alive
1116	In	30/9/14	30/9/14	NA	NA	Alive
1117	In	30/9/14	30/9/14	NA	NA	Alive
1118	In	30/9/14	30/9/14	NA	NA	Alive
1119	In	30/9/14	30/9/14	NA	NA	Alive
1120	In	30/9/14	30/9/14	NA	NA	Alive
1121	In	30/9/14	30/9/14	NA	NA	Alive
1122	In	30/9/14	30/9/14	NA	NA	Alive
1123	In	30/9/14	30/9/14	NA	NA	Alive
1124	In	30/9/14	30/9/14	NA	NA	Alive
1125	In	30/9/14	30/9/14	NA	NA	Alive
1126	In	30/9/14	30/9/14	NA	NA	Alive
1127	In	30/9/14	30/9/14	NA	NA	Alive
1128	In	30/9/14	30/9/14	NA	NA	Alive
1129	In	30/9/14	30/9/14	NA	NA	Alive
1130	In	2014-01-10	2014-01-10	NA	NA	Alive
1131	In	2014-01-10	2014-01-10	NA	NA	Alive
1132	In	2014-01-10	2014-01-10	NA	NA	Alive
1133	In	2014-01-10	2014-01-10	NA	NA	Alive
1134	In	2014-01-10	2014-01-10	NA	NA	Alive
1135	In	2014-01-10	2014-01-10	NA	NA	Alive
1136	In	2014-01-10	2014-01-10	NA	NA	Alive
1137	In	2014-01-10	2014-01-10	NA	NA	Alive
1138	In	2014-01-10	2014-01-10	NA	NA	Alive
1139	In	2014-01-10	2014-01-10	NA	NA	Alive
1140	In	2014-01-10	2014-01-10	NA	NA	Alive
1141	In	2014-01-10	2014-01-10	NA	NA	Alive
1142	In	2014-01-10	2014-01-10	NA	NA	Alive
1143	In	2014-01-10	2014-01-10	NA	NA	Alive
1144	In	2014-01-10	2014-01-10	NA	NA	Alive
1145	In	2014-01-10	2014-01-10	NA	NA	Alive
1146	In	2014-01-10	2014-01-10	NA	NA	Alive
1147	In	2014-01-10	2014-01-10	NA	NA	Alive
1148	In	2014-01-10	2014-01-10	NA	NA	Alive
1149	In	2014-01-10	2014-01-10	NA	NA	Alive
1150	In	2014-01-10	2014-01-10	NA	NA	Alive
1151	In	2014-01-10	2014-01-10	NA	NA	Alive
1152	In	2014-01-10	2014-01-10	NA	NA	Alive
1153	In	2014-02-10	2014-02-10	NA	NA	Alive
1154	In	2014-02-10	2014-02-10	NA	NA	Alive
1155	In	2014-02-10	2014-02-10	NA	NA	Alive
1156	In	2014-02-10	2014-02-10	NA	NA	Alive
1157	In	2014-02-10	2014-02-10	NA	NA	Alive
1158	In	2014-02-10	2014-02-10	NA	NA	Dead
1159	In	2014-02-10	2014-02-10	NA	NA	Alive
1160	In	2014-02-10	2014-02-10	NA	NA	Alive
1161	In	2014-02-10	2014-02-10	NA	NA	Alive
1162	In	2014-03-10	2014-03-10	NA	NA	Alive
1163	In	2014-03-10	2014-03-10	NA	NA	Alive
1164	In	2014-03-10	2014-03-10	NA	NA	Alive
1165	In	2014-03-10	2014-03-10	NA	NA	Alive
1166	In	2014-03-10	2014-03-10	NA	NA	Alive
1167	In	2014-03-10	2014-03-10	NA	NA	Alive
1168	In	2014-03-10	2014-03-10	NA	NA	Alive
1169	In	2014-03-10	2014-03-10	NA	NA	Alive
1170	In	2014-03-10	2014-03-10	NA	NA	Alive
1171	In	2014-03-10	2014-03-10	NA	NA	Alive
1172	In	2014-03-10	2014-03-10	NA	NA	Alive
1173	In	2014-03-10	2014-03-10	NA	NA	Alive
1174	In	2014-03-10	2014-03-10	NA	NA	Alive
1175	In	2014-03-10	2014-03-10	NA	NA	Alive
1176	In	2014-03-10	2014-03-10	NA	NA	Alive
1177	In	2014-03-10	2014-03-10	NA	NA	Alive
1178	In	2014-03-10	2014-03-10	NA	NA	Alive
1179	In	2014-03-10	2014-03-10	NA	NA	Alive
1180	In	2014-03-10	2014-03-10	NA	NA	Alive
1181	In	2014-04-10	2014-04-10	NA	NA	Alive
1182	In	2014-04-10	2014-04-10	NA	NA	Alive
1183	In	2014-04-10	2014-04-10	NA	NA	Alive
1184	In	2014-04-10	2014-04-10	NA	NA	Alive
1185	In	2014-04-10	2014-04-10	NA	NA	Alive
1186	In	2014-04-10	2014-04-10	NA	NA	Alive
1187	In	2014-04-10	2014-04-10	NA	NA	Alive
1188	In	2014-04-10	2014-04-10	NA	NA	Alive
1189	In	2014-04-10	2014-04-10	NA	NA	Alive
1190	In	2014-05-10	2014-05-10	NA	NA	Alive
1191	In	2014-05-10	2014-05-10	NA	NA	Alive
1192	In	2014-05-10	2014-05-10	NA	NA	Alive
1193	In	2014-05-10	2014-05-10	NA	NA	Alive
1194	In	2014-05-10	2014-05-10	NA	NA	Alive
1195	In	2014-05-10	2014-05-10	NA	NA	Alive
1196	In	2014-05-10	2014-05-10	NA	NA	Alive
1197	In	2014-05-10	2014-05-10	NA	NA	Alive
1198	In	2014-05-10	2014-05-10	NA	NA	Alive
1199	In	2014-05-10	2014-05-10	NA	NA	Alive
1200	In	2014-05-10	2014-05-10	NA	NA	Alive
1201	In	2014-05-10	2014-05-10	NA	NA	Alive
1202	In	2014-05-10	2014-05-10	NA	NA	Alive
1203	In	2014-05-10	2014-05-10	NA	NA	Alive
1204	In	2014-06-10	2014-06-10	NA	NA	Alive
1205	In	2014-06-10	2014-06-10	NA	NA	Alive
1206	In	2014-06-10	2014-06-10	NA	NA	Alive
1207	In	2014-06-10	2014-06-10	NA	NA	Alive
1208	In	2014-06-10	2014-06-10	NA	NA	Alive
1209	In	2014-06-10	2014-06-10	NA	NA	Alive
1210	In	2014-06-10	2014-06-10	NA	NA	Alive
1211	In	2014-07-10	2014-07-10	NA	NA	Alive
1212	In	2014-07-10	2014-07-10	NA	NA	Alive
1213	In	2014-07-10	2014-07-10	NA	NA	Alive
1214	In	2014-07-10	2014-07-10	NA	NA	Alive
1215	In	2014-07-10	2014-07-10	NA	NA	Alive
1216	In	2014-07-10	2014-07-10	NA	NA	Alive
1217	In	2014-09-10	2014-09-10	NA	NA	Alive
1218	In	2014-09-10	2014-09-10	NA	NA	Alive
1219	In	2014-10-10	2014-10-10	NA	NA	Alive
1220	In	2014-10-10	2014-10-10	NA	NA	Alive
1221	In	2014-10-10	2014-10-10	NA	NA	Alive
1222	In	2014-10-10	2014-10-10	NA	NA	Alive
1223	In	2014-11-10	2014-11-10	NA	NA	Alive
1224	In	2014-11-10	2014-11-10	NA	NA	Alive
1225	In	2014-11-10	2014-11-10	NA	NA	Alive
1226	In	2014-11-10	2014-11-10	NA	NA	Alive
1227	In	2014-11-10	2014-11-10	NA	NA	Alive
1228	In	2014-12-10	2014-12-10	NA	NA	Alive
1229	In	2014-12-10	2014-12-10	NA	NA	Alive
1230	In	2014-12-10	2014-12-10	NA	NA	Alive
1231	In	2014-12-10	2014-12-10	NA	NA	Alive
1232	In	2014-12-10	2014-12-10	NA	NA	Alive
1233	In	2014-12-10	2014-12-10	NA	NA	Alive
1234	In	2014-12-10	2014-12-10	NA	NA	Alive
1235	In	2014-12-10	2014-12-10	NA	NA	Alive
1236	In	2014-12-10	2014-12-10	NA	NA	Alive
1237	In	2014-12-10	2014-12-10	NA	NA	Alive
1238	In	2014-12-10	2014-12-10	NA	NA	Alive
1239	In	2014-12-10	2014-12-10	NA	NA	Alive
1240	In	2014-12-10	2014-12-10	NA	NA	Alive
1241	In	2014-12-10	2014-12-10	NA	NA	Alive
1242	In	13/10/14	13/10/14	NA	NA	Alive
1243	In	13/10/14	13/10/14	NA	NA	Alive
1244	In	13/10/14	13/10/14	NA	NA	Alive
1245	In	13/10/14	13/10/14	NA	NA	Alive
1246	In	13/10/14	13/10/14	NA	NA	Alive
1247	In	13/10/14	13/10/14	NA	NA	Alive
1248	In	13/10/14	13/10/14	NA	NA	Alive
1249	In	13/10/14	13/10/14	NA	NA	Alive
1250	In	13/10/14	13/10/14	NA	NA	Alive
1251	In	13/10/14	13/10/14	NA	NA	Alive
1252	In	13/10/14	13/10/14	NA	NA	Alive
1253	In	13/10/14	13/10/14	NA	NA	Alive
1254	In	13/10/14	13/10/14	NA	NA	Alive
1255	In	13/10/14	13/10/14	NA	NA	Alive
1256	In	13/10/14	13/10/14	NA	NA	Alive
1257	In	13/10/14	13/10/14	NA	NA	Alive
1258	In	13/10/14	13/10/14	NA	NA	Alive
1259	In	13/10/14	13/10/14	NA	NA	Alive
1260	In	13/10/14	13/10/14	NA	NA	Alive
1261	In	13/10/14	13/10/14	NA	NA	Alive
1262	In	13/10/14	13/10/14	NA	NA	Alive
1263	In	13/10/14	13/10/14	NA	NA	Alive
1264	In	14/10/14	14/10/14	NA	NA	Alive
1265	In	14/10/14	14/10/14	NA	NA	Alive
1266	In	14/10/14	14/10/14	NA	NA	Alive
1267	In	14/10/14	14/10/14	NA	NA	Alive
1268	In	15/10/14	15/10/14	NA	NA	Alive
1269	In	15/10/14	15/10/14	NA	NA	Alive
1270	In	15/10/14	15/10/14	NA	NA	Alive
1271	In	15/10/14	15/10/14	NA	NA	Alive
1272	In	15/10/14	15/10/14	NA	NA	Alive
1273	In	15/10/14	15/10/14	NA	NA	Alive
1274	In	15/10/14	15/10/14	NA	NA	Alive
1275	In	16/10/14	16/10/14	NA	NA	Alive
1276	In	16/10/14	16/10/14	NA	NA	Alive
1277	In	16/10/14	16/10/14	NA	NA	Alive
1278	In	16/10/14	16/10/14	NA	NA	Alive
1279	In	17/10/14	17/10/14	NA	NA	Alive
1280	In	17/10/14	17/10/14	NA	NA	Alive
1281	In	17/10/14	17/10/14	NA	NA	Alive
1282	In	18/10/14	18/10/14	NA	NA	Alive
1283	In	18/10/14	18/10/14	NA	NA	Alive
1284	In	18/10/14	18/10/14	NA	NA	Alive
1285	In	18/10/14	18/10/14	NA	NA	Alive
1286	In	19/10/14	19/10/14	NA	NA	Alive
1287	In	19/10/14	19/10/14	NA	NA	Alive
1288	In	19/10/14	19/10/14	NA	NA	Alive
1289	In	19/10/14	19/10/14	NA	NA	Alive
1290	In	19/10/14	19/10/14	NA	NA	Alive
1291	In	19/10/14	19/10/14	NA	NA	Alive
1292	In	19/10/14	19/10/14	NA	NA	Alive
1293	In	20/10/14	20/10/14	NA	NA	Alive
1294	In	20/10/14	20/10/14	NA	NA	Alive
1295	In	20/10/14	20/10/14	NA	NA	Alive
1296	In	20/10/14	20/10/14	NA	NA	Alive
1297	In	21/10/14	21/10/14	NA	NA	Alive
1298	In	21/10/14	21/10/14	NA	NA	Alive
1299	In	21/10/14	21/10/14	NA	NA	Alive
1300	In	21/10/14	21/10/14	NA	NA	Alive
1301	In	21/10/14	21/10/14	NA	NA	Alive
1302	In	21/10/14	21/10/14	NA	NA	Alive
1303	In	21/10/14	21/10/14	NA	NA	Alive
1304	In	21/10/14	21/10/14	NA	NA	Alive
1305	In	21/10/14	21/10/14	NA	NA	Alive
1306	In	21/10/14	21/10/14	NA	NA	Alive
1307	In	21/10/14	21/10/14	NA	NA	Alive
1308	In	22/10/14	22/10/14	NA	NA	Alive
1309	In	22/10/14	22/10/14	NA	NA	Alive
1310	In	22/10/14	22/10/14	NA	NA	Alive
1311	In	22/10/14	22/10/14	NA	NA	Alive
1312	In	22/10/14	22/10/14	NA	NA	Alive
1313	In	22/10/14	22/10/14	NA	NA	Alive
1314	In	22/10/14	22/10/14	NA	NA	Alive
1315	In	22/10/14	22/10/14	NA	NA	Alive
1316	In	22/10/14	22/10/14	NA	NA	Dead
1317	In	23/10/14	23/10/14	NA	NA	Alive
1318	In	23/10/14	23/10/14	NA	NA	Alive
1319	In	23/10/14	23/10/14	NA	NA	Alive
1320	In	23/10/14	23/10/14	NA	NA	Alive
1321	In	24/10/14	24/10/14	NA	NA	Alive
1322	In	24/10/14	24/10/14	NA	NA	Alive
1323	In	24/10/14	24/10/14	NA	NA	Alive
1324	In	24/10/14	24/10/14	NA	NA	Alive
1325	In	24/10/14	24/10/14	NA	NA	Alive
1326	In	24/10/14	24/10/14	NA	NA	Alive
1327	In	24/10/14	24/10/14	NA	NA	Alive
1328	In	24/10/14	24/10/14	NA	NA	Alive
1329	In	24/10/14	24/10/14	NA	NA	Alive
1330	In	24/10/14	24/10/14	NA	NA	Alive
1331	In	25/10/14	25/10/14	NA	NA	Alive
1332	In	25/10/14	25/10/14	NA	NA	Alive
1333	In	25/10/14	25/10/14	NA	NA	Alive
1334	In	25/10/14	25/10/14	NA	NA	Alive
1335	In	25/10/14	25/10/14	NA	NA	Alive
1336	In	25/10/14	25/10/14	NA	NA	Alive
1337	In	25/10/14	25/10/14	NA	NA	Alive
1338	In	25/10/14	25/10/14	NA	NA	Alive
1339	In	26/10/14	26/10/14	NA	NA	Alive
1340	In	26/10/14	26/10/14	NA	NA	Alive
1341	In	26/10/14	26/10/14	NA	NA	Alive
1342	In	26/10/14	26/10/14	NA	NA	Alive
1343	In	26/10/14	26/10/14	NA	NA	Alive
1344	In	26/10/14	26/10/14	NA	NA	Alive
1345	In	26/10/14	26/10/14	NA	NA	Alive
1346	In	26/10/14	26/10/14	NA	NA	Alive
1347	In	26/10/14	26/10/14	NA	NA	Alive
1348	In	28/10/14	28/10/14	NA	NA	Alive
1349	In	28/10/14	28/10/14	NA	NA	Alive
1350	In	28/10/14	28/10/14	NA	NA	Alive
1351	In	28/10/14	28/10/14	NA	NA	Alive
1352	In	28/10/14	28/10/14	NA	NA	Alive
1353	In	28/10/14	28/10/14	NA	NA	Alive
1354	In	28/10/14	28/10/14	NA	NA	Alive
1355	In	29/10/14	29/10/14	NA	NA	Alive
1356	In	29/10/14	29/10/14	NA	NA	Alive
1357	In	30/10/14	30/10/14	NA	NA	Alive
1358	In	30/10/14	30/10/14	NA	NA	Alive
1359	In	31/10/14	31/10/14	NA	NA	Alive
1360	In	31/10/14	31/10/14	NA	NA	Alive
1361	In	31/10/14	31/10/14	NA	NA	Alive
1362	In	31/10/14	31/10/14	NA	NA	Alive
1363	In	2014-01-11	2014-01-11	NA	NA	Alive
1364	In	2012-05-11	2012-05-11	NA	NA	Alive
1365	In	2012-05-11	2012-05-11	NA	NA	Alive
1366	In	2014-10-11	2014-10-11	NA	NA	Alive
1367	In	2014-10-11	2014-10-11	NA	NA	Alive
1368	In	2014-11-11	2014-11-11	NA	NA	Alive
1369	In	2014-11-11	2014-11-11	NA	NA	Alive
1370	In	2014-11-11	2014-12-11	NA	NA	Alive
1371	In	2014-12-11	2014-12-11	NA	NA	Alive
1372	In	13/11/14	13/11/14	NA	NA	Alive
1373	In	15/11/14	15/11/14	NA	NA	Alive
1374	In	16/11/14	16/11/14	NA	NA	Alive
1375	In	16/11/14	16/11/14	NA	NA	Alive
1376	In	16/11/14	16/11/14	NA	NA	Alive
1377	In	2014-02-12	2014-02-12	NA	NA	Alive
1378	In	2014-07-12	2014-07-12	NA	NA	Alive
1379	In	2014-09-12	2014-09-12	NA	NA	Alive
1380	In	27/6/14	27/6/14	27/6/14	Negative	Alive
1381	In	2014-10-07	2014-09-07	2014-10-07		Alive
1382	In	2014-10-07	2014-10-07	2014-10-07	Negative	Alive
1383	In	14/7/14	14/7/14	14/7/14	Positive	Alive
1384	In	14/7/14	14/7/14	14/7/14	Negative	Alive
1385	In	15/7/14	15/7/14	15/7/14	Positive	Alive
1386	In	16/7/14	16/7/14	16/7/14	Negative	Alive
1387	In	16/7/14	16/7/14	16/7/14	Negative	Alive
1388	In	17/7/14	17/7/17	NA	NA	Alive
1389	In	17/7/14	17/7/14	17/7/14	Pending	Alive
1390	In	18/7/14	18/7/14	18/7/14	Pending	Alive
1391	In	19/7/14	19/7/14	NA	NA	Alive
1392	In	19/7/14	19/7/14	NA	NA	Alive
1393	In	19/7/14	19/7/14	19/7/14	Pending	Alive
1394	In	19/7/14	19/7/14	NA	NA	Alive
1395	In	19/7/14	19/7/14	NA	NA	Alive
1396	In	20/7/14	20/7/14	NA	NA	Alive
1397	In	20/7/14	20/7/14	NA	NA	Alive
1398	In	20/7/14	20/7/14	NA	NA	Alive
1399	In	20/7/14	20/7/14	NA	NA	Alive
1400	In	20/7/14	20/7/14	NA	NA	Alive
1401	In	20/7/14	20/7/14	NA	NA	Alive
1402	In	20/7/14	20/7/14	NA	NA	Alive
1403	In	20/7/14	20/7/14	20/7/14	Pending	Alive
1404	In	20/7/14	20/7/14	20/7/14	Pending	Alive
1405	In	20/7/14	20/7/14	NA	NA	Alive
1406	In	21/7/14	21/7/14	NA	NA	Alive
1407	In	21/7/14	21/7/14	NA	NA	Alive
1408	In	21/7/14	21/7/14	NA	NA	Alive
1409	In	21/7/14	21/7/14	NA	NA	Alive
1410	In	21/7/14	21/7/14	NA	NA	Alive
1411	In	21/7/14	21/7/14	NA	NA	Alive
1412	In	22/7/14	22/7/14	NA	NA	Alive
1413	In	22/7/14	22/7/14	NA	NA	Alive
1414	In	22/7/14	22/7/14	NA	NA	Alive
1415	In	22/7/14	22/7/14	NA	NA	Alive
1416	In	22/7/14	22/7/14	NA	NA	Dead
1417	In	22/7/14	22/7/14	NA	NA	Alive
1418	In	24/7/14	24/7/14	NA	NA	Alive
1419	In	24/7/14	24/7/14	NA	NA	Alive
1420	In	24/7/14	24/7/14	NA	NA	Alive
1421	In	24/7/14	24/7/14	NA	NA	Alive
1422	In	24/7/14	24/7/14	NA	NA	Alive
1423	In	24/7/14	24/7/14	NA	NA	Alive
1424	In	24/7/14	24/7/14	NA	NA	Alive
1425	In	25/7/14	25/7/14	NA	NA	Alive
1426	In	25/7/14	25/7/14	NA	NA	Alive
1427	In	25/7/14	25/7/14	NA	NA	Alive
1428	In	25/7/14	25/7/14	NA	NA	Alive
1429	In	25/7/14	25/7/14	NA	NA	Alive
1430	In	25/7/14	25/7/14	NA	NA	Alive
1431	In	25/7/14	25/7/14	NA	NA	Alive
1432	In	26/7/14	26/7/14	NA	NA	Alive
1433	In	26/7/14	26/7/14	NA	NA	Alive
1434	In	26/7/14	26/7/14	NA	NA	Alive
1435	In	26/7/14	26/7/14	NA	NA	Alive
1436	In	26/7/14	26/7/14	NA	NA	Alive
1437	In	26/7/14	26/7/14	NA	NA	Alive
1438	In	27/7/14	27/7/14	NA	NA	Alive
1439	In	27/7/14	27/7/14	NA	NA	Alive
1440	In	27/7/14	27/7/14	NA	NA	Alive
1441	In	27/7/14	27/7/14	NA	NA	Alive
1442	In	27/7/14	27/7/14	NA	NA	Alive
1443	In	28/7/14	28/7/14	NA	NA	Alive
1444	In	28/7/14	28/7/14	NA	NA	Alive
1445	In	28/7/14	28/7/14	NA	NA	Alive
1446	In	28/7/14	28/7/14	NA	NA	Alive
1447	In	28/7/14	28/7/14	NA	NA	Alive
1448	In	28/7/14	28/7/14	NA	NA	Alive
1449	In	28/7/14	28/7/14	NA	NA	Alive
1450	In	28/07/2014	28/7/14	NA	NA	Alive
1451	In	28/07/2014	28/7/14	NA	NA	Alive
1452	In	29/07/2014	29/7/14	NA	NA	Alive
1453	In	29/07/2014	29/7/14	NA	NA	Alive
1454	In	29/07/2014	29/7/14	NA	NA	Alive
1455	In	29/07/2014	29/7/14	NA	NA	Alive
1456	In	29/07/2014	29/7/14	NA	NA	Alive
1457	In	29/07/2014	29/7/14	NA	NA	Alive
1458	In	29/07/2014	29/7/14	NA	NA	Alive
1459	In	29/07/2014	29/7/14	NA	NA	Alive
1460	In	29/07/2014	29/7/14	NA	NA	Alive
1461	In	29/07/2014	29/7/14	NA	NA	Alive
1462	In	29/07/2014	29/7/14	NA	NA	Alive
1463	In	29/07/2014	29/7/14	NA	NA	Alive
1464	In	29/07/2014	29/7/14	NA	NA	Alive
1465	In	29/07/2014	29/7/14	NA	NA	Alive
1466	In	29/07/2014	29/7/14	NA	NA	Alive
1467	In	29/07/2014	29/7/14	NA	NA	Alive
1468	In	29/07/2014	29/7/14	NA	NA	Alive
1469	In	29/07/2014	29/7/14	NA	NA	Alive
1470	In	30/7/14	30/7/14	NA	NA	Alive
1471	In	30/7/14	30/7/14	NA	NA	Alive
1472	In	30/7/14	30/7/14	NA	NA	Alive
1473	In	30/7/14	30/7/14	NA	NA	Alive
1474	In	30/7/14	30/7/14	NA	NA	Alive
1475	In	30/7/14	30/7/14	NA	NA	Alive
1476	In	30/7/14	30/7/14	NA	NA	Alive
1477	In	30/7/14	30/7/14	NA	NA	Alive
1478	In	30/7/14	30/7/14	NA	NA	Alive
1479	In	30/7/14	30/7/14	NA	NA	Alive
1480	In	30/7/14	30/7/14	NA	NA	Alive
1481	In	30/7/14	30/7/14	NA	NA	Alive
1482	In	30/7/14	30/7/14	NA	NA	Alive
1483	In	30/7/14	30/7/14	NA	NA	Alive
1484	In	30/7/14	30/7/14	NA	NA	Alive
1485	In	30/7/14	30/7/14	NA	NA	Alive
1486	In	30/7/14	30/7/14	NA	NA	Alive
1487	In	30/7/14	30/7/14	NA	NA	Alive
1488	In	30/7/14	30/7/14	NA	NA	Alive
1489	In	30/7/14	30/7/14	NA	NA	Alive
1490	In	31/7/14	31/7/14	NA	NA	Alive
1491	In	31/7/14	31/7/14	NA	NA	Alive
1492	In	31/7/14	31/7/14	NA	NA	Alive
1493	In	31/7/14	31/7/14	NA	NA	Alive
1494	In	31/7/14	31/7/14	NA	NA	Alive
1495	In	31/7/14	31/7/14	NA	NA	Alive
1496	In	31/7/14	31/7/14	NA	NA	Alive
1497	In	31/7/14	31/7/14	NA	NA	Alive
1498	In	31/7/14	31/7/14	NA	NA	Alive
1499	In	31/7/14	31/7/14	NA	NA	Alive
1500	In	31/7/14	31/7/14	NA	NA	Alive
1501	In	31/7/14	31/7/14	NA	NA	Alive
1502	In	31/7/14	31/7/14	NA	NA	Alive
1503	In	31/7/14	31/7/14	NA	NA	Alive
1504	In	31/7/14	31/7/14	NA	NA	Alive
1505	In	31/7/14	31/7/14	NA	NA	Alive
1506	In	31/7/14	31/7/14	NA	NA	Alive
1507	In	2014-01-08	2014-01-08	NA	NA	Alive
1508	In	2014-01-08	2014-01-08	NA	NA	Alive
1509	In	2014-01-08	2014-01-08	NA	NA	Alive
1510	In	2014-01-08	2014-01-08	NA	NA	Alive
1511	In	2014-01-08	2014-01-08	NA	NA	Alive
1512	In	2014-01-08	2014-01-08	NA	NA	Alive
1513	In	2014-01-08	2014-01-08	NA	NA	Alive
1514	In	2014-01-08	2014-01-08	NA	NA	Alive
1515	In	2014-01-08	2014-01-08	NA	NA	Alive
1516	In	2014-01-08	2014-01-08	NA	NA	Alive
1517	In	2014-01-08	2014-01-08	NA	NA	Alive
1518	In	2014-01-08	2014-01-08	NA	NA	Alive
1519	In	2014-01-08	2014-01-08	NA	NA	Alive
1520	In	2014-02-08	2/814	NA	NA	Alive
1521	In	2014-02-08	2/814	NA	NA	Alive
1522	In	2014-02-08	2/814	NA	NA	Alive
1523	In	2014-02-08	2/814	NA	NA	Alive
1524	In	2014-02-08	2/814	NA	NA	Alive
1525	In	2014-02-08	2/814	NA	NA	Alive
1526	In	2014-02-08	2/814	NA	NA	Alive
1527	In	2014-02-08	2/814	NA	NA	Alive
1528	In	2014-02-08	2/814	NA	NA	Alive
1529	In	2014-02-08	2/814	NA	NA	Alive
1530	In	2014-02-08	2/814	NA	NA	Alive
1531	In	2014-02-08	2/814	NA	NA	Alive
1532	In	2014-02-08	2/814	NA	NA	Alive
1533	In	2014-02-08	2/814	NA	NA	Alive
1534	In	2014-02-08	2/814	NA	NA	Alive
1535	In	2014-02-08	2/814	NA	NA	Alive
1536	In	2014-02-08	2/814	NA	NA	Alive
1537	In	2014-02-08	2/814	NA	NA	Alive
1538	In	2014-02-08	2/814	NA	NA	Alive
1539	In	2014-02-08	2/814	NA	NA	Alive
1540	In	2014-02-08	2/814	NA	NA	Alive
1541	In	2014-02-08	2/814	NA	NA	Alive
1542	In	2014-02-08	2/814	NA	NA	Alive
1543	In	2014-02-08	2/814	NA	NA	Alive
1544	In	2014-02-08	2/814	NA	NA	Alive
1545	In	2014-02-08	2/814	NA	NA	Alive
1546	In	2014-02-08	2/814	NA	NA	Alive
1547	In	2014-02-08	2/814	NA	NA	Alive
1548	In	2014-02-08	2/814	NA	NA	Alive
1549	In	2014-02-08	2/814	NA	NA	Alive
1550	In	2014-02-08	2/814	NA	NA	Alive
1551	In	2014-02-08	2/814	NA	NA	Alive
1552	In	2014-02-08	2/814	NA	NA	Alive
1553	In	2014-02-08	2/814	NA	NA	Alive
1554	In	2014-02-08	2/814	NA	NA	Alive
1555	In	2014-02-08	2/814	NA	NA	Alive
1556	In	2014-02-08	2/814	NA	NA	Alive
1557	In	2014-02-08	2/814	NA	NA	Alive
1558	In	2014-02-08	2/814	NA	NA	Alive
1559	In	2014-02-08	2/814	2/814	Pending	BID
1560	In	2014-04-08	2014-04-08	NA	NA	Alive
1561	In	2014-04-08	2014-04-08	NA	NA	Alive
1562	In	2014-04-08	2014-04-08	NA	NA	Alive
1563	In	2014-04-08	2014-04-08	NA	NA	Alive
1564	In	2014-04-08	2014-04-08	NA	NA	Alive
1565	In	2014-04-08	2014-04-08	NA	NA	Alive
1566	In	2014-04-08	2014-04-08	NA	NA	Alive
1567	In	2014-04-08	2014-04-08	NA	NA	Alive
1568	In	2014-04-08	2014-04-08	NA	NA	Alive
1569	In	2014-04-08	2014-04-08	NA	NA	Alive
1570	In	2014-04-08	2014-04-08	NA	NA	Alive
1571	In	2014-04-08	2014-04-08	NA	NA	Alive
1572	In	2014-04-08	2014-04-08	NA	NA	Alive
1573	In	2014-04-08	2014-04-08	NA	NA	Alive
1574	In	2014-04-08	2014-04-08	NA	NA	Alive
1575	In	2014-04-08	2014-04-08	NA	NA	Alive
1576	In	2014-04-08	2014-04-08	NA	NA	Alive
1577	In	2014-04-08	2014-04-08	NA	NA	Alive
1578	In	2014-04-08	2014-04-08	NA	NA	Alive
1579	In	2014-04-08	2014-04-08	NA	NA	Alive
1580	In	2014-05-08	2014-05-06	NA	NA	Alive
1581	In	2014-05-08	2014-05-06	NA	NA	Alive
1582	In	2014-05-08	2014-05-06	NA	NA	Alive
1583	In	2014-05-08	2014-05-06	NA	NA	Alive
1584	In	2014-05-08	2014-05-06	NA	NA	Alive
1585	In	2014-05-08	2014-05-06	NA	NA	Alive
1586	In	2014-05-08	2014-05-06	NA	NA	Alive
1587	In	2014-05-08	2014-05-06	NA	NA	Alive
1588	In	2014-05-08	2014-05-06	NA	NA	Alive
1589	In	2014-05-08	2014-05-06	NA	NA	Alive
1590	In	2014-05-08	2014-05-06	NA	NA	Alive
1591	In	2014-05-08	2014-05-06	NA	NA	Alive
1592	In	2014-05-08	2014-05-06	NA	NA	Alive
1593	In	2014-05-08	2014-05-06	NA	NA	Alive
1594	In	2014-05-08	2014-05-06	NA	NA	Alive
1595	In	2014-05-08	2014-05-06	NA	NA	Alive
1596	In	2014-05-08	2014-05-06	NA	NA	Alive
1597	In	2014-05-08	2014-05-06	NA	NA	Alive
1598	In	2014-05-08	2014-05-06	NA	NA	Alive
1599	In	2014-05-08	2014-05-06	NA	NA	Alive
1600	In	2014-05-08	2014-05-06	NA	NA	Alive
1601	In	2014-05-08	2014-05-06	NA	NA	Alive
1602	In	2014-05-08	2014-05-06	NA	NA	Alive
1603	In	2014-05-08	2014-05-06	NA	NA	Alive
1604	In	2014-05-08	2014-05-06	NA	NA	Alive
1605	In	2014-05-08	2014-05-06	NA	NA	Alive
1606	In	2014-05-08	2014-05-06	NA	NA	Alive
1607	In	2014-05-08	2014-05-06	NA	NA	Alive
1608	In	2014-05-08	2014-05-06	NA	NA	Alive
1609	In	2014-05-08	2014-05-06	NA	NA	Alive
1610	In	2014-05-08	2014-05-06	NA	NA	Alive
1611	In	2014-05-08	2014-05-06	NA	NA	Alive
1612	In	2014-05-08	2014-05-06	NA	NA	Alive
1613	In	2014-05-08	2014-05-06	NA	NA	Alive
1614	In	2014-06-08	2014-06-08	NA	NA	Alive
1615	In	2014-06-08	2014-06-08	NA	NA	Alive
1616	In	2014-06-08	2014-06-08	NA	NA	Alive
1617	In	2014-06-08	2014-06-08	NA	NA	Alive
1618	In	2014-06-08	2014-06-08	NA	NA	Alive
1619	In	2014-06-08	2014-06-08	NA	NA	Alive
1620	In	2014-06-08	2014-06-08	NA	NA	Alive
1621	In	2014-06-08	2014-06-08	NA	NA	Alive
1622	In	2014-06-08	2014-06-08	NA	NA	Alive
1623	In	2014-06-08	2014-06-08	NA	NA	Alive
1624	In	2014-06-08	2014-06-08	NA	NA	Alive
1625	In	2014-06-08	2014-06-08	NA	NA	Alive
1626	In	2014-06-08	2014-06-08	NA	NA	Alive
1627	In	2014-06-08	2014-06-08	NA	NA	Alive
1628	In	2014-06-08	2014-06-08	NA	NA	Alive
1629	In	2014-06-08	2014-06-08	NA	NA	Alive
1630	In	2014-06-08	2014-06-08	NA	NA	Alive
1631	In	2014-06-08	2014-06-08	NA	NA	Alive
1632	In	2014-06-08	2014-06-08	NA	NA	Alive
1633	In	2014-06-08	2014-06-08	NA	NA	Alive
1634	In	2014-06-08	2014-06-08	NA	NA	Alive
1635	In	2014-06-08	2014-06-08	NA	NA	Alive
1636	In	2014-06-08	2014-06-08	NA	NA	Alive
1637	In	2014-06-08	2014-06-08	NA	NA	Alive
1638	In	2014-06-08	2014-06-08	NA	NA	Alive
1639	In	2014-06-08	2014-06-08	NA	NA	Alive
1640	In	2014-06-08	2014-06-08	NA	NA	Alive
1641	In	2014-06-08	2014-06-08	NA	NA	Alive
1642	In	2014-06-08	2014-06-08	NA	NA	Alive
1643	In	2014-06-08	2014-06-08	NA	NA	Alive
1644	In	2014-06-08	2014-06-08	NA	NA	Alive
1645	In	2014-06-08	2014-06-08	NA	NA	Alive
1646	In	2014-06-08	2014-06-08	NA	NA	Alive
1647	In	2014-06-08	2014-06-08	NA	NA	Alive
1648	In	2014-06-08	2014-06-08	NA	NA	Alive
1649	In	2014-06-08	2014-06-08	NA	NA	Alive
1650	In	2014-06-08	2014-06-08	NA	NA	Alive
1651	In	2014-07-08	2014-07-08	NA	NA	Alive
1652	In	2014-07-08	2014-07-08	NA	NA	Alive
1653	In	2014-07-08	2014-07-08	NA	NA	Alive
1654	In	2014-07-08	2014-07-08	NA	NA	Alive
1655	In	2014-07-08	2014-07-08	NA	NA	Alive
1656	In	2014-07-08	2014-07-08	NA	NA	Alive
1657	In	2014-07-08	2014-07-08	NA	NA	Alive
1658	In	2014-07-08	2014-07-08	NA	NA	Alive
1659	In	2014-07-08	2014-07-08	NA	NA	Alive
1660	In	2014-07-08	2014-07-08	NA	NA	Alive
1661	In	2014-07-08	2014-07-08	NA	NA	Alive
1662	In	2014-07-08	2014-07-08	NA	NA	Alive
1663	In	2014-07-08	2014-07-08	NA	NA	Alive
1664	In	2014-07-08	2014-07-08	NA	NA	Alive
1665	In	2014-07-08	2014-07-08	NA	NA	Alive
1666	In	2014-07-08	2014-07-08	NA	NA	Alive
1667	In	2014-07-08	2014-07-08	NA	NA	Alive
1668	In	2014-07-08	2014-07-08	NA	NA	Alive
1669	In	2014-07-08	2014-07-08	NA	NA	Alive
1670	In	2014-07-08	2014-07-08	NA	NA	Alive
1671	In	2014-07-08	2014-07-08	NA	NA	Alive
1672	In	2014-07-08	2014-07-08	NA	NA	Alive
1673	In	2014-07-08	2014-07-08	NA	NA	Alive
1674	In	2014-07-08	2014-07-08	NA	NA	Alive
1675	In	2014-07-08	2014-07-08	NA	NA	Alive
1676	In	2014-07-08	2014-07-08	NA	NA	Alive
1677	In	2014-07-08	2014-07-08	NA	NA	Alive
1678	In	2014-07-08	2014-07-08	NA	NA	Alive
1679	In	2014-07-08	2014-07-08	NA	NA	Alive
1680	In	2014-08-08	2014-08-08	NA	NA	Alive
1681	In	2014-10-08	2014-10-08	NA	NA	BID
1682	In	2014-08-08	2014-08-08	NA	NA	Alive
1683	In	2014-08-08	2014-08-08	NA	NA	Alive
1684	In	2014-08-08	2014-08-08	NA	NA	Alive
1685	In	2014-08-08	2014-08-08	NA	NA	Alive
1686	In	2014-08-08	2014-08-08	NA	NA	Alive
1687	In	2014-08-08	2014-08-08	NA	NA	Alive
1688	In	2014-08-08	2014-08-08	NA	NA	Alive
1689	In	2014-08-08	2014-08-08	NA	NA	Alive
1690	In	2014-08-08	2014-08-08	NA	NA	Alive
1691	In	2014-08-08	2014-08-08	NA	NA	Alive
1692	In	2014-08-08	2014-08-08	NA	NA	Alive
1693	In	2014-08-08	2014-08-08	NA	NA	Alive
1694	In	2014-08-08	2014-08-08	NA	NA	Alive
1695	In	2014-08-08	2014-08-08	NA	NA	Alive
1696	In	2014-08-08	2014-08-08	NA	NA	Alive
1697	In	2014-08-08	2014-08-08	NA	NA	Alive
1698	In	2014-08-08	2014-08-08	NA	NA	Alive
1699	In	2014-08-08	2014-08-08	NA	NA	Alive
1700	In	2014-08-08	2014-08-08	NA	NA	Alive
1701	In	2014-08-08	2014-08-08	NA	NA	Alive
1702	In	2014-08-08	2014-08-08	NA	NA	Alive
1703	In	2014-08-08	2014-08-08	NA	NA	Alive
1704	In	2014-08-08	2014-08-08	NA	NA	Alive
1705	In	2014-09-08	2014-09-08	NA	NA	Alive
1706	In	2014-09-08	2014-09-08	NA	NA	Alive
1707	In	2014-09-08	2014-09-08	NA	NA	Alive
1708	In	2014-09-08	2014-09-08	NA	NA	Alive
1709	In	2014-09-08	2014-09-08	NA	NA	Alive
1710	In	2014-09-08	2014-09-08	NA	NA	Alive
1711	In	2014-09-08	2014-09-08	NA	NA	Alive
1712	In	2014-09-08	2014-09-08	NA	NA	Alive
1713	In	2014-09-08	2014-09-08	NA	NA	Alive
1714	In	2014-09-08	2014-09-08	NA	NA	Alive
1715	In	2014-09-08	2014-09-08	NA	NA	Alive
1716	In	2014-09-08	2014-09-08	NA	NA	Alive
1717	In	2014-09-08	2014-09-08	NA	NA	Alive
1718	In	2014-09-08	2014-09-08	NA	NA	Alive
1719	In	2014-09-08	2014-09-08	NA	NA	Alive
1720	In	2014-09-08	2014-09-08	NA	NA	Alive
1721	In	2014-09-08	2014-09-08	NA	NA	Alive
1722	In	2014-09-08	2014-09-08	NA	NA	Alive
1723	In	2014-09-08	2014-09-08	NA	NA	Alive
1724	In	2014-09-08	2014-09-08	NA	NA	Alive
1725	In	2014-09-08	2014-09-08	NA	NA	Alive
1726	In	2014-09-08	2014-09-08	NA	NA	Alive
1727	In	2014-09-08	2014-09-08	NA	NA	Alive
1728	In	2014-09-08	2014-09-08	NA	NA	Alive
1729	In	2014-09-08	2014-09-08	NA	NA	Alive
1730	In	2014-09-08	2014-09-08	NA	NA	Alive
1731	In	2014-09-08	2014-09-08	NA	NA	Alive
1732	In	2014-09-08	2014-09-08	NA	NA	Alive
1733	In	2014-09-08	2014-09-08	NA	NA	Alive
1734	In	2014-09-08	2014-09-08	NA	NA	Alive
1735	In	2014-09-08	2014-09-08	NA	NA	Alive
1736	In	2014-09-08	2014-09-08	NA	NA	Alive
1737	In	2014-09-08	2014-09-08	NA	NA	Alive
1738	In	2014-09-08	2014-09-08	NA	NA	Alive
1739	In	2014-09-08	2014-09-08	NA	NA	Alive
1740	In	2014-09-08	2014-09-08	NA	NA	Alive
1741	In	2014-09-08	2014-09-08	NA	NA	Alive
1742	In	2014-09-08	2014-09-08	NA	NA	Alive
1743	In	2014-09-08	2014-09-08	NA	NA	Alive
1744	In	2014-10-08	2014-10-08	NA	NA	Alive
1745	In	2014-10-08	2014-10-08	NA	NA	Alive
1746	In	2014-10-08	2014-10-08	NA	NA	Alive
1747	In	2014-10-08	2014-10-08	NA	NA	Alive
1748	In	2014-10-08	2014-10-08	NA	NA	Alive
1749	In	2014-10-08	2014-10-08	NA	NA	Alive
1750	In	2014-10-08	2014-10-08	NA	NA	Alive
1751	In	2014-10-08	2014-10-08	NA	NA	Alive
1752	In	2014-10-08	2014-10-08	NA	NA	Alive
1753	In	2014-10-08	2014-10-08	NA	NA	Alive
1754	In	2014-10-08	2014-10-08	NA	NA	Alive
1755	In	2014-10-08	2014-10-08	NA	NA	Alive
1756	In	2014-10-08	2014-10-08	NA	NA	Alive
1757	In	2014-10-08	2014-10-08	NA	NA	Alive
1758	In	2014-10-08	2014-10-08	NA	NA	Alive
1759	In	2014-10-08	2014-10-08	NA	NA	Alive
1760	In	2014-10-08	2014-10-08	NA	NA	Alive
1761	In	2014-10-08	2014-10-08	NA	NA	Alive
1762	In	2014-10-08	2014-10-08	NA	NA	Alive
1763	In	2014-11-08	2014-11-08	NA	NA	Alive
1764	In	2014-11-08	2014-11-08	NA	NA	Alive
1765	In	2014-11-08	2014-11-08	NA	NA	Alive
1766	In	2014-11-08	2014-11-08	NA	NA	Alive
1767	In	2014-11-08	2014-11-08	NA	NA	Alive
1768	In	2014-11-08	2014-11-08	NA	NA	Alive
1769	In	2014-11-08	2014-11-08	NA	NA	Alive
1770	In	2014-11-08	2014-11-08	NA	NA	Alive
1771	In	2014-11-08	2014-11-08	NA	NA	Alive
1772	In	2014-11-08	2014-11-08	NA	NA	Alive
1773	In	2014-11-08	2014-11-08	NA	NA	Alive
1774	In	2014-11-08	2014-11-08	NA	NA	Alive
1775	In	2014-11-08	2014-11-08	NA	NA	Alive
1776	In	2014-11-08	2014-11-08	NA	NA	Alive
1777	In	2014-11-08	2014-11-08	NA	NA	Alive
1778	In	2014-11-08	2014-11-08	NA	NA	Alive
1779	In	2014-11-08	2014-11-08	NA	NA	Alive
1780	In	2014-11-08	2014-11-08	NA	NA	Alive
1781	In	2014-11-08	2014-11-08	NA	NA	Alive
1782	In	2014-11-08	2014-11-08	NA	NA	Alive
1783	In	2014-11-08	2014-11-08	NA	NA	Alive
1784	In	2014-11-08	2014-11-08	NA	NA	Alive
1785	In	2014-11-08	2014-11-08	NA	NA	Alive
1786	In	2014-11-08	2014-11-08	NA	NA	Alive
1787	In	2014-11-08	2014-11-08	NA	NA	Alive
1788	In	2014-11-08	2014-11-08	NA	NA	Alive
1789	In	2014-11-08	2014-11-08	NA	NA	Alive
1790	In	2014-11-08	2014-11-08	NA	NA	Alive
1791	In	2014-11-08	2014-11-08	NA	NA	Alive
1792	In	2014-11-08	2014-11-08	NA	NA	Alive
1793	In	2014-11-08	2014-11-08	NA	NA	Alive
1794	In	2014-12-08	2014-12-08	NA	NA	Alive
1795	In	2014-12-08	2014-12-08	NA	NA	Alive
1796	In	2014-12-08	2014-12-08	NA	NA	Alive
1797	In	2014-12-08	2014-12-08	NA	NA	Alive
1798	In	2014-12-08	2014-12-08	NA	NA	Alive
1799	In	2014-12-08	2014-12-08	NA	NA	Alive
1800	In	2014-12-08	2014-12-08	NA	NA	Alive
1801	In	2014-12-08	2014-12-08	NA	NA	Alive
1802	In	2014-12-08	2014-12-08	NA	NA	Alive
1803	In	2014-12-08	2014-12-08	NA	NA	Alive
1804	In	2014-12-08	2014-12-08	NA	NA	Alive
1805	In	2014-12-08	2014-12-08	NA	NA	Alive
1806	In	2014-12-08	2014-12-08	NA	NA	Alive
1807	In	2014-12-08	2014-12-08	NA	NA	Alive
1808	In	2014-12-08	2014-12-08	NA	NA	Alive
1809	In	2014-12-08	2014-12-08	NA	NA	Alive
1810	In	2014-12-08	2014-12-08	NA	NA	Alive
1811	In	2014-12-08	2014-12-08	NA	NA	Alive
1812	In	2014-12-08	2014-12-08	NA	NA	Alive
1813	In	2014-12-08	2014-12-08	NA	NA	Alive
1814	In	2014-12-08	2014-12-08	NA	NA	Alive
1815	In	2014-12-08	2014-12-08	NA	NA	Alive
1816	In	2014-12-08	2014-12-08	NA	NA	Alive
1817	In	2014-12-08	2014-12-08	NA	NA	Alive
1818	In	2014-12-08	2014-12-08	NA	NA	Alive
1819	In	2014-12-08	2014-12-08	NA	NA	Alive
1820	In	2014-12-08	2014-12-08	NA	NA	Alive
1821	In	2014-12-08	2014-12-08	NA	NA	Alive
1822	In	13/08/2014	13/08/2014	NA	NA	Alive
1823	In	13/08/2014	13/08/2014	NA	NA	Alive
1824	In	13/08/2014	13/08/2014	NA	NA	Alive
1825	In	13/08/2014	13/08/2014	NA	NA	Alive
1826	In	13/08/2014	13/08/2014	NA	NA	Alive
1827	In	13/08/2014	13/08/2014	NA	NA	Alive
1828	In	13/08/2014	13/08/2014	NA	NA	Alive
1829	In	13/08/2014	13/08/2014	NA	NA	Alive
1830	In	13/08/2014	13/08/2014	NA	NA	Alive
1831	In	13/08/2014	13/08/2014	NA	NA	Alive
1832	In	13/08/2014	13/08/2014	NA	NA	Alive
1833	In	13/08/2014	13/08/2014	NA	NA	Alive
1834	In	13/08/2014	13/08/2014	NA	NA	Alive
1835	In	13/08/2014	13/08/2014	NA	NA	Alive
1836	In	13/08/2014	13/08/2014	NA	NA	Alive
1837	In	13/08/2014	13/08/2014	NA	NA	Alive
1838	In	13/08/2014	13/08/2014	NA	NA	Alive
1839	In	13/08/2014	13/08/2014	NA	NA	Alive
1840	In	13/08/2014	13/08/2014	NA	NA	Alive
1841	In	13/08/2014	13/08/2014	NA	NA	Alive
1842	In	14/8/14	14/8/14	NA	NA	Alive
1843	In	14/8/14	14/8/14	NA	NA	Alive
1844	In	14/8/14	14/8/14	NA	NA	Alive
1845	In	14/8/14	14/8/14	NA	NA	Alive
1846	In	14/8/14	14/8/14	NA	NA	Alive
1847	In	14/8/14	14/8/14	NA	NA	Alive
1848	In	14/8/14	14/8/14	NA	NA	Alive
1849	In	14/8/14	14/8/14	NA	NA	Alive
1850	In	14/8/14	14/8/14	NA	NA	Alive
1851	In	14/8/14	14/8/14	NA	NA	Alive
1852	In	14/8/14	14/8/14	NA	NA	Alive
1853	In	14/8/14	14/8/14	NA	NA	Alive
1854	In	14/8/14	14/8/14	NA	NA	Alive
1855	In	14/8/14	14/8/14	NA	NA	Alive
1856	In	14/8/14	14/8/14	NA	NA	Alive
1857	In	14/8/14	14/8/14	NA	NA	Alive
1858	In	14/8/14	14/8/14	NA	NA	Alive
1859	In	14/8/14	14/8/14	NA	NA	Alive
1860	In	14/8/14	14/8/14	NA	NA	Alive
1861	In	15/8/14	15/8/14	NA	NA	Alive
1862	In	15/8/14	15/8/14	NA	NA	Alive
1863	In	15/8/14	15/8/14	NA	NA	Alive
1864	In	15/8/14	15/8/14	NA	NA	Alive
1865	In	15/8/14	15/8/14	NA	NA	Alive
1866	In	15/8/14	15/8/14	NA	NA	Alive
1867	In	15/8/14	15/8/14	NA	NA	Alive
1868	In	15/8/14	15/8/14	NA	NA	Alive
1869	In	15/8/14	15/8/14	NA	NA	Alive
1870	In	15/8/14	15/8/14	NA	NA	Alive
1871	In	15/8/14	15/8/14	NA	NA	Dead
1872	In	15/8/14	15/8/14	NA	NA	Alive
1873	In	15/8/14	15/8/14	NA	NA	Alive
1874	In	15/8/14	15/8/14	NA	NA	Alive
1875	In	15/8/14	15/8/14	NA	NA	Alive
1876	In	15/8/14	15/8/14	NA	NA	Alive
1877	In	15/8/14	15/8/14	NA	NA	Alive
1878	In	15/8/14	15/8/14	NA	NA	Alive
1879	In	15/8/14	15/8/14	NA	NA	Alive
1880	In	15/8/14	15/8/14	NA	NA	Alive
1881	In	15/8/14	15/8/14	NA	NA	Alive
1882	In	15/8/14	15/8/14	NA	NA	Alive
1883	In	15/8/14	15/8/14	NA	NA	Alive
1884	In	16/8/14	16/8/14	NA	NA	Alive
1885	In	16/8/14	16/8/14	NA	NA	Alive
1886	In	16/8/14	16/8/14	NA	NA	Alive
1887	In	16/8/14	16/8/14	NA	NA	Alive
1888	In	16/8/14	16/8/14	NA	NA	Alive
1889	In	16/8/14	16/8/14	NA	NA	Alive
1890	In	16/8/14	16/8/14	NA	NA	Alive
1891	In	16/8/14	16/8/14	NA	NA	Alive
1892	In	16/8/14	16/8/14	NA	NA	Alive
1893	In	16/8/14	16/8/14	NA	NA	Alive
1894	In	16/8/14	16/8/14	NA	NA	Alive
1895	In	16/8/14	16/8/14	NA	NA	Alive
1896	In	16/8/14	16/8/14	NA	NA	Alive
1897	In	16/8/14	16/8/14	NA	NA	Alive
1898	In	16/8/14	16/8/14	NA	NA	Alive
1899	In	16/8/14	16/8/14	NA	NA	Alive
1900	In	16/8/14	16/8/14	NA	NA	Alive
1901	In	16/8/14	16/8/14	NA	NA	Alive
1902	In	16/8/14	16/8/14	NA	NA	Alive
1903	In	16/8/14	16/8/14	NA	NA	Alive
1904	In	16/8/14	16/8/14	NA	NA	Alive
1905	In	16/8/14	16/8/14	NA	NA	Alive
1906	In	16/8/14	16/8/14	NA	NA	Alive
1907	In	16/8/14	16/8/14	NA	NA	Alive
1908	In	16/8/14	16/8/14	NA	NA	Alive
1909	In	16/8/14	16/8/14	NA	NA	Alive
1910	In	16/8/14	16/8/14	NA	NA	Alive
1911	In	17/8/14	17/8/14	NA	NA	Alive
1912	In	17/8/14	17/8/14	NA	NA	Alive
1913	In	17/8/14	17/8/14	NA	NA	Alive
1914	In	17/8/14	17/8/14	NA	NA	Alive
1915	In	17/8/14	17/8/14	NA	NA	Alive
1916	In	17/8/14	17/8/14	NA	NA	Alive
1917	In	17/8/14	17/8/14	NA	NA	Alive
1918	In	17/8/14	17/8/14	NA	NA	Alive
1919	In	17/8/14	17/8/14	NA	NA	Alive
1920	In	17/8/14	17/8/14	NA	NA	Alive
1921	In	17/8/14	17/8/14	NA	NA	Alive
1922	In	17/8/14	17/8/14	NA	NA	Alive
1923	In	17/8/14	17/8/14	NA	NA	Alive
1924	In	17/8/14	17/8/14	NA	NA	Alive
1925	In	17/8/14	17/8/14	NA	NA	Alive
1926	In	17/8/14	17/8/14	NA	NA	Alive
1927	In	17/8/14	17/8/14	NA	NA	Alive
1928	In	17/8/14	17/8/14	NA	NA	Alive
1929	In	17/8/14	17/8/14	NA	NA	Alive
1930	In	17/8/14	17/8/14	NA	NA	Alive
1931	In	18/8/14	18/8/14	NA	NA	Alive
1932	In	18/8/14	18/8/14	NA	NA	Alive
1933	In	18/8/14	18/8/14	NA	NA	Alive
1934	In	18/8/14	18/8/14	NA	NA	Alive
1935	In	18/8/14	18/8/14	NA	NA	Alive
1936	In	18/8/14	18/8/14	NA	NA	Alive
1937	In	18/8/14	18/8/14	NA	NA	Alive
1938	In	18/8/14	18/8/14	NA	NA	Alive
1939	In	18/8/14	18/8/14	NA	NA	Alive
1940	In	18/8/14	18/8/14	NA	NA	Alive
1941	In	18/8/14	18/8/14	NA	NA	Alive
1942	In	18/8/14	18/8/14	NA	NA	Alive
1943	In	18/8/14	18/8/14	NA	NA	Alive
1944	In	18/8/14	18/8/14	NA	NA	Alive
1945	In	18/8/14	18/8/14	NA	NA	Alive
1946	In	18/8/14	18/8/14	NA	NA	Alive
1947	In	18/8/14	18/8/14	NA	NA	Alive
1948	In	18/8/14	18/8/14	NA	NA	Alive
1949	In	18/8/14	18/8/14	NA	NA	Alive
1950	In	18/8/14	18/8/14	NA	NA	Alive
1951	In	19/8/14	19/8/14	NA	NA	Alive
1952	In	19/8/14	19/8/14	NA	NA	Alive
1953	In	19/8/14	19/8/14	NA	NA	Alive
1954	In	19/8/14	19/8/14	NA	NA	Alive
1955	In	19/8/14	19/8/14	NA	NA	Alive
1956	In	19/8/14	19/8/14	NA	NA	Alive
1957	In	19/8/14	19/8/14	NA	NA	Alive
1958	In	19/8/14	19/8/14	NA	NA	Alive
1959	In	19/8/14	19/8/14	NA	NA	Alive
1960	In	19/8/14	19/8/14	NA	NA	Alive
1961	In	19/8/14	19/8/14	NA	NA	Alive
1962	In	19/8/14	19/8/14	NA	NA	Alive
1963	In	19/8/14	19/8/14	NA	NA	Alive
1964	In	19/8/14	19/8/14	NA	NA	Alive
1965	In	19/8/14	19/8/14	NA	NA	Alive
1966	In	19/8/14	19/8/14	NA	NA	Alive
1967	In	19/8/14	19/8/14	NA	NA	Alive
1968	In	19/8/14	19/8/14	NA	NA	Alive
1969	In	19/8/14	19/8/14	NA	NA	Alive
1970	In	19/8/14	19/8/14	NA	NA	Alive
1971	In	19/8/14	19/8/14	NA	NA	Alive
1972	In	19/8/14	19/8/14	NA	NA	Alive
1973	In	19/8/14	19/8/14	NA	NA	Alive
1974	In	19/8/14	19/8/14	NA	NA	Alive
1975	In	19/8/14	19/8/14	NA	NA	Alive
1976	In	19/8/14	19/8/14	NA	NA	Alive
1977	In	19/8/14	19/8/14	NA	NA	Alive
1978	In	19/8/14	19/8/14	NA	NA	Alive
1979	In	19/8/14	19/8/14	NA	NA	Alive
1980	In	19/8/14	19/8/14	NA	NA	Alive
1981	In	19/8/14	19/8/14	NA	NA	Alive
1982	In	19/8/14	19/8/14	NA	NA	Alive
1983	In	19/8/14	19/8/14	NA	NA	Alive
1984	In	19/8/14	19/8/14	NA	NA	Alive
1985	In	19/8/14	19/8/14	NA	NA	Alive
1986	In	19/8/14	19/8/14	NA	NA	Alive
1987	In	19/8/14	19/8/14	NA	NA	Alive
1988	In	19/8/14	19/8/14	NA	NA	Alive
1989	In	19/8/14	19/8/14	NA	NA	Alive
1990	In	19/8/14	19/8/14	NA	NA	Alive
1991	In	19/8/14	19/8/14	NA	NA	Alive
1992	In	19/8/14	19/8/14	NA	NA	Alive
1993	In	19/8/14	19/8/14	NA	NA	Alive
[truncated: 1,728 more rows]

## Sheet: Osu Clottey
			GHANA HEALTH SERVICE
LINELIST FOR CHOLERA OUTBREAK
District -Osuclottey				Region: Greater Accra
2.Date form completed___3/7/2014									4)Date received at District___________________
Disease condition - Cholera
5)ID Number (Assigned at the district level only	6) out/in patient	Date seen at health facility	Date of onset of disease	Laboratory Tests		Outcome (A)live (D)ead (U)known,R)eferred	Phone no	Comment ( Facility )
				Date Specimen taken (if spacimen not taken then fill NA)	Result of lab tests (+ve ind or NA
1	In	2014-06-26	2014-06-26	2014-06-26	Neg at lab	A		+VE with RDT
2	In	2014-06-26	2014-06-22	2014-06-26	Pos at lab	A		+VE with RDT
3	In	2014-06-26	2014-06-22	2014-06-26	Neg atLab	A		+VE with RDT
4	In	26/06/14	2014-06-26	2014-06-26	Neg at lab	A		+VE with RDT
5	In	26/06/14	2014-06-25	2014-06-25	Neg at lab	A		+VE with RDT
6	In	2014-06-26	2014-06-26	NA	NA	A
7	In	2014-06-26	2014-06-26	NA	NA	A
8	In	2014-06-26	2014-06-28	NA	NA	A
9	In	2014-06-27	2014-06-27	NA	NA	A
10	In	2014-06-29	2014-06-29	NA	NA	A
11	In	2014-06-30	2014-06-29	NA	NA	A
12	In	2014-06-30	2014-06-30	NA	NA	A
13	In	2014-06-30	2014-06-30	NA	NA	A
14	In	2014-06-30	2014-06-30	NA	NA	A
15	In	2014-06-30	2014-06-30	2014-07-03	NA	A		+VE with RDT
16	In	2014-06-30	2014-06-30	2014-07-03	NA	A		+VE with RDT
17	In	2014-07-03	2014-07-03	2014-07-03	NA	A		+VE with RDT
18	In	2014-07-03	2014-07-03	NA	NA	A
19	In	2014-07-03	2014-07-03	NA	NA	A
20	In	2014-07-03	2014-07-03	NA	NA	A
21	In	2014-07-03	2014-07-03	NA	NA	A
22	In	2014-07-03	2014-07-03	NA	NA	A
23	In	2014-07-03	2014-07-03	NA	NA	A
24	In	2014-07-04	2014-07-04	NA	NA	A
25	In	2014-07-06	2014-07-06	2014-07-06	Neg at lab	A		+VE with RDT
26	In	2014-07-06	2014-07-06	2014-07-06	Pos at lab	A		+VE with RDT
27	In	2014-07-06	2014-07-06	2014-07-06	Neg at lab	A		+VE with RDT
28	In	2014-07-06	2014-07-06	2014-07-06	Neg at lab	A
29	In	2014-07-06	2014-07-06	2014-06-07	Neg at lab	A
30	In	2014-07-06	2014-07-06	2014-07-07	Pos at lat	A
31	In	2014-07-07	2014-07-07	2014-07-07	NA	A		-Ve with RDT
32	In	2014-07-07	2014-07-07	2014-07-07	NA	A		-Ve with RDT
33	In	2014-07-08	2014-07-08	NA	NA	A		241827967
34	In	2014-07-09	2014-07-09	NA	NA	A		243084133
35	In	2014-07-09	2014-07-09	NA	NA	A
36	In	2014-07-09	2014-07-09	NA	NA	A		541671354
37	In	2014-07-09	2014-07-09	NA	NA	A		573730883
38	In	2014-07-09	2014-07-09	NA	NA	A		272086984
39	In	2014-07-10	2014-07-10	NA	NA	A		273131225
40	In	2014-07-10	2014-07-10	NA	NA	A		247871878
41	In	2014-07-10	2014-07-10	NA	NA	A
42	In	2014-07-13	2014-07-13	NA	NA	A
43	In	2014-07-13	2014-07-13	NA	NA	A
44	In	2014-07-13	2014-07-13	NA	NA	A
45	In	2014-07-13	2014-07-13	NA	NA	A
46	In	2014-07-13	2014-07-13	NA	NA	A
47	In	2014-07-13	2014-07-13	NA	NA	A
48	In	2014-07-13	2014-07-13	NA	NA	A
49	In	2014-07-14	2014-07-14	2014-07-14	Pos at lab	A		+Ve with RDT
50	In	2014-07-14	2014-07-14	2014-07-14	Pos at lab	A		+VE with RDT
51	In	2014-07-14	2014-07-14	NA	NA	A
52	In	2014-07-14	2014-07-14	2014-07-14	Pos at lab	A		+Ve with RDT
53	In	2014-07-14	2014-07-14	2014-07-14	Pos at lab	A		+Ve with RDT
54	In	2014-07-14	2014-07-14	NA	NA	A
55	In	2014-07-14	2014-07-14	NA	NA	A
56	In	2014-07-14	2014-07-14	NA	NA	A
57	In	2014-07-14	2014-07-14	2014-07-14		A		+Ve with RDT
58	In	2014-07-15	2014-07-15	2014-07-15	NA	A		+Ve with RDT
59	In	2014-07-15	2014-07-15	2014-07-15	NA	A		+Ve with RDT
60	In	2014-07-15	2014-07-15	NA	NA	A
61	In	2014-07-15	2014-07-15	NA	NA	A
62	In	2014-07-15	2014-07-15	NA	NA	A
63	In	2014-07-15	2014-07-15	NA	NA	A
64	In	2014-07-15	2014-07-15	NA	NA	A
65	In	2014-07-15	2014-07-15	NA	NA	A
66	In	2014-07-15	2014-07-15	NA	NA	A
67	In	2014-07-15	2014-07-15	NA	NA	A
68	In	2014-07-16	2014-07-16	NA	NA	A
69	In	2014-07-16	2014-07-16	NA	NA	A
70	In	2014-07-16	2014-07-16	NA	NA	A
71	In	2014-07-16	2014-07-16	NA	NA	A
72	In	2014-07-16	2014-07-16	NA	NA	A
73	In	2014-07-16	2014-07-16	NA	NA	A
74	In	2014-07-16	2014-07-16	NA	NA	A
75	In	2014-07-16	2014-07-16	NA	NA	A
76	In	2014-07-16	2014-07-16	NA	NA	A
77	In	2014-07-16	2014-07-16	NA	NA	A
78	In	2014-07-16	2014-07-16	NA	NA	A
79	In	2014-07-16	2014-07-16	NA	NA	A
80	In	2014-07-16	2014-07-16	NA	NA
81	In	2014-07-17	2014-07-17	NA	NA	A
82	In	2014-07-17	2014-07-17	NA	NA	A
83	In	2014-07-17	2014-07-17	NA	NA	A
84	In	2014-07-17	2014-07-17	NA	NA	A
85	In	2014-07-17	2014-07-17	NA	NA	A
86	In	2014-07-18	2014-07-17	NA	NA	A
87	In	2014-07-18	2014-07-17	NA	NA	A
88	In	2014-07-18	2014-07-17	NA	NA	A
89	In	2014-07-18	2014-07-17	NA	NA	A
90	In	2014-07-18	2014-07-17	NA	NA	A
91	In	2014-07-18	2014-07-18	NA	NA	A
92	In	2014-07-18	2014-07-18	NA	NA	A
93	In	2014-07-19	2014-07-19	NA	NA	A
94	In	2014-07-18	2014-07-18	NA	NA	A
95	In	2014-07-18	2014-07-18	NA	NA	A
96	In	2014-07-18	2014-07-18	NA	NA	A
97	In	2014-07-18	2014-07-18	NA	NA	A
98	In	2014-07-18	2014-07-18	NA	NA	A
99	In	2014-07-18	2014-07-18	NA	NA	A
100	In	2014-07-19	2014-07-18	NA	NA	A
101	In	2014-07-19	2014-07-18	NA	NA	A
102	In	2014-07-19	2014-07-19	NA	NA	A
103	In	2014-07-19	2014-07-19	NA	NA	A
104	In	2014-07-19	2014-07-19	NA	NA	A
105	In	2014-07-19	2014-07-19	NA	NA	A
106	In	2014-07-19	2014-07-19	NA	NA	A
107	In	2014-07-19	2014-07-19	NA	NA	A
108	In	2014-07-19	2014-07-19	NA	NA	A
109	In	2014-07-19	2014-07-19	NA	NA	A
110	In	2014-07-19	2014-07-19	NA	NA	A
111	In	2014-07-20	2014-07-20	NA	NA	A
112	In	2014-07-20	2014-07-20	NA	NA	A
113	In	2014-07-20	20/7/14	NA	NA	A
114	In	2014-07-20	2014-07-20	NA	NA	A
115	In	2014-07-20	2014-07-20	NA	NA	A
116	In	2014-07-20	2014-07-20	NA	NA	A
117	In	2014-07-21	2014-07-21	NA	NA	A
118	In	2014-07-21	2014-07-21	NA	NA	A
119	In	2014-07-21	2014-07-21	NA	NA	A
120	In	2014-07-21	2014-07-21	NA	NA	A
121	In	2014-07-21	2014-07-21	NA	NA	A
122	In	2014-07-22	2014-07-22	NA	NA	A
123	In	2014-07-22	2014-07-22	NA	NA	A
124	In	2014-07-22	2014-07-22	NA	NA	A
125	In	2014-07-22	2014-07-22	NA	NA	A
126	In	2014-07-22	22//07/2014	NA	NA	A
127	In	2014-07-22	2014-07-19	NA	NA	A
128	In	2014-07-22	2014-07-19	NA	NA	A
129	In	2014-07-22	2014-07-19	NA	NA	A
130	In	2014-07-22	2014-07-19	NA	NA	A
131	In	2014-07-22	2014-07-21	NA	NA	A
132	In	2014-07-23	2014-07-22	NA	NA	A
133	In	2014-07-23	2014-07-23	NA	NA	A
134	In	2014-07-23	2014-07-23	NA	NA	A
135	In	2014-07-23	2014-07-23	NA	NA	A
136	In	2014-07-23	22//07/2014	NA	NA	A
137	In	2014-07-24	2014-07-24	NA	NA	A
138	In	24/072014	2014-07-24	NA	NA	A
139	In	2014-07-24	2014-07-24	NA	NA	A
140	In	2014-07-24	2014-07-24	NA	NA	A
141	In	2014-07-24	2014-07-24	NA	NA	A
142	In	2014-07-24	2014-07-24	NA	NA	A
143	In	2014-07-24	2014-07-24	NA	NA	A
144	In	2014-07-24	2014-07-24	NA	NA	A
145	In	2014-07-24	2014-07-24	NA	NA	A
146	In	2014-07-24	24//07/2014	NA	NA	A
147	In	2014-07-25	2014-07-25	NA	NA	A
148	In	2014-07-25	2014-07-25	NA	NA	A
149	In	2014-07-25	2014-07-25	NA	NA	A
150	In	2014-07-25	2014-07-25	NA	NA	A
151	In	2014-07-25	2014-07-25	NA	NA	A
152	In	2014-07-25	2014-07-25	NA	NA	A
153	In	2014-07-26	2014-07-26	NA	NA	A
154	In	2014-07-26	2014-07-26	NA	NA	A
155	In	2014-07-26	2014-07-26	NA	NA	A
156	In	2014-07-26	26//07/2014	NA	NA	A
157	In	2014-07-27	2014-07-27	NA	NA	A
158	In	2014-07-27	2014-07-27	NA	NA	A
159	In	2014-07-27	2014-07-27	NA	NA	A
160	In	2014-07-27	2014-07-27	NA	NA	A
161	In	2014-07-27	2014-07-27	NA	NA	A
162	In	2014-07-27	2014-07-27	NA	NA	A
163	In	2014-07-27	2014-07-27	NA	NA	A
164	In	2014-07-27	2014-07-27	NA	NA	A
165	In	2014-07-28	2014-07-28	NA	NA	A
166	In	2014-07-28	28//07/2014	NA	NA	A
167	In	2014-07-28	2014-07-28	NA	NA	A
168	In	2014-07-28	2014-07-28	NA	NA	A
169	In	2014-07-28	2014-07-28	NA	NA	A
170	In	2014-07-28	2014-07-28	NA	NA	A
171	In	2014-07-28	2014-07-28	NA	NA	A
172	In	2014-07-28	2014-07-28	NA	NA	A
173	In	2014-07-28	2014-07-28	NA	NA	A
174	In	2014-07-29	2014-07-20	NA	NA	A
175	In	2014-07-29	2014-07-29	NA	NA	A
176	In	2014-07-29	29//07/2014	NA	NA	A
177	In	2014-07-29	2014-07-29	NA	NA	A
178	In	2014-07-29	2014-07-29	NA	NA	A
179	In	2014-07-29	2014-07-29	NA	NA	A
180	In	2014-07-29	29/0720/14	NA	NA	A
181	In	2014-07-28	2014-07-29	NA	NA	A
182	In	2014-07-28	2014-07-29	NA	NA	A
183	In	2014-07-28	2014-07-29	NA	NA	A
184	In	2014-07-28	2014-07-29	NA	NA	A
185	In	2014-07-28	2014-07-29	NA	NA	A
186	In	2014-07-28	29//07/2014	NA	NA	A
187	In	2014-07-28	2014-07-29	NA	NA	A
188	In	2014-07-29	2014-07-29	NA	NA	A
189	In	2014-07-29	2014-07-29	NA	NA	A
190	In	2014-07-29	2014-07-29	NA	NA	A
191	In
192	In	2014-07-29	2014-07-29	NA	NA	A
193	In	2014-07-29	2014-07-29	NA	NA	A
194	In	2014-07-29	2014-07-29	NA	NA	A
195	In	2014-07-29	2014-07-29	NA	NA	A
196	In	2014-07-29	2014-07-29	NA	NA	A
197	In	2014-07-29	2014-07-29	NA	NA	A
198	In	2014-07-29	2014-07-29	NA	NA	A
199	In	2014-07-29	2014-07-29	NA	NA	A
200	In	2014-07-29	2014-07-29	NA	NA	A
201	In	2014-07-29	2014-07-29	NA	NA	A
202	In	2014-07-29	2014-07-29	NA	NA	A
203	In	2014-07-29	2014-07-29	NA	NA	A
204	In	2014-07-29	2014-07-29	NA	NA	A
205	In	2014-07-29	2014-07-29	NA	NA	A
206	In	2014-07-30	2014-07-30	NA	NA	A
207	In	2014-07-30	30//07/2014	NA	NA	A
208	In	2014-07-30	2014-07-30	NA	NA	A
209	In	2014-07-30	2014-07-30	NA	NA	A
210	In	2014-07-30	2014-07-30	NA	NA	A
211	In	2014-07-30	2014-07-30	NA	NA	A
212	In	2014-07-30	2014-07-30	NA	NA	A
213	In	2014-07-30	2014-07-29	NA	NA	A
214	In	2014-07-30	2014-07-29	NA	NA	A
215	In	2014-07-30	2014-07-29	NA	NA	A
216	In	2014-07-31	2014-07-31	NA	NA	A
217	In	2014-07-31	2014-07-31	NA	NA	A
218	In	2014-07-31	2014-07-31	NA	NA	A
219	In	2014-07-31	2014-07-31	NA	NA	A
220	In	2014-07-31	2014-07-31	NA	NA	A
221	In	2014-07-31	2014-07-31	NA	NA	A
222	In	2014-07-31	2014-07-29	NA	NA	A
223	In	2014-07-31	2014-07-29	NA	NA	A
224	In	2014-07-31	2014-07-29	NA	NA	A
225	In	2014-07-31	2014-07-29	NA	NA	A
226	In	2014-07-31	2014-07-29	NA	NA	A
227	In	2014-07-31	29//07/2014	NA	NA	A
228	In	2014-07-31	2014-07-29	NA	NA	A
229	In	2014-08-01	2014-08-08	NA	NA	A
230	In	2014-08-08	2014-08-08	NA	NA	A
231	In	2014-08-08	2014-08-08	NA	NA	A
232	In	2014-08-08	2014-08-08	NA	NA	A
233	In	2014-08-08	2014-08-08	NA	NA	A
234	In	2014-08-08	2014-08-08	NA	NA	A
235	In	2014-08-08	2014-08-08	NA	NA	A
236	In	2014-08-08	2014-08-08	NA	NA	A
237	In	2014-08-08	082/08/2014	NA	NA	A
238	In	2014-08-08	2014-08-08	NA	NA	A
239	In	2014-08-08	2014-08-08	NA	NA	A
240	In	2014-08-08	2014-08-08	NA	NA	A
241	In	2014-08-09	2014-08-09	NA	NA	A
242	In	2014-08-09	2014-08-09	NA	NA	A
243	In	2014-08-09	2014-08-09	NA	NA	A
244	In	2014-08-09	2014-08-09	NA	NA	A
245	In	2014-08-09	2014-08-09	NA	NA	A
246	In	2014-08-09	2014-08-09	NA	NA	A
247	In	2014-08-09	2014-08-09	NA	NA	A
248	In	2014-08-09	2014-08-09	NA	NA	A
249	In	2014-08-09	2014-08-09	NA	NA	A
250	In	2014-08-09	2014-08-09	NA	NA	A
251	In	2014-08-09	2014-08-09	NA	NA	A
252	In	2014-08-10	2014-08-10	NA	NA	A
253	In	2014-08-10	2014-08-10	NA	NA	A
254	In	2014-08-10	2014-08-10	NA	NA	A
255	In	2014-08-10	2014-08-10	NA	NA	A
256	In	2014-08-10	2014-08-10	NA	NA	A
257	In	2014-08-10	2014-08-10	NA	NA	A
258	In	2014-08-10	2014-08-10	NA	NA	A
259	In	2014-08-10	2014-08-10	NA	NA	A
260	In	2014-08-10	2014-08-10	NA	NA	A
261	In	2014-08-10	2014-08-10	NA	NA	A
262	In	2014-08-10	2014-08-10	NA	NA	A
263	In	2014-08-10	2014-08-10	NA	NA	A
264	In	2014-08-11	2014-08-11	NA	NA	A
265	In	2014-08-11	2014-08-11	NA	NA	A
266	In	2014-08-11	2014-08-11	NA	NA	A
267	In	2014-08-11	2014-08-11	NA	NA	A
268	In	2014-08-11	2014-08-11	NA	NA	A
269	In	2014-08-11	2014-08-11	NA	NA	A
270	In	2014-08-11	2014-08-11	NA	NA	A
271	In	2014-08-11	2014-08-11	NA	NA	A
272	In	2014-08-11	2014-08-11	NA	NA	A
273	In	2014-08-11	2014-08-11	NA	NA	A
274	In	2014-08-11	2014-08-11	NA	NA	A
275	In	2014-08-11	2014-08-11	NA	NA	A
276	In	2014-08-12	2014-08-12	NA	NA	A
277	In	2014-08-12	2014-08-12	NA	NA	A
278	In	2014-08-12	2014-08-12	NA	NA	A
279	In	2014-08-12	2014-08-12	NA	NA	A
280	In	2014-08-12	2014-08-12	NA	NA	A
281	In	2014-08-12	2014-08-12	NA	NA	A
282	In	2014-08-12	2014-08-12	NA	NA	A
283	In	2014-08-12	2014-08-12	NA	NA	A
284	In	2014-08-12	2014-08-12	NA	NA	A
285	In	2014-08-12	2014-08-12	NA	NA	A
286	In	2014-08-12	2014-08-12	NA	NA	A
287	In	2014-08-13	2014-08-13	NA	NA	A
288	In	2014-08-13	2014-08-13	NA	NA	A
289	In	2014-08-13	2014-08-13	NA	NA	A
290	In	2014-08-13	2014-08-13	NA	NA	A
291	In	2014-08-13	2014-08-13	NA	NA	A
292	In	2014-08-13	2014-08-13	NA	NA	A
293	In	2014-08-13	2014-08-13	NA	NA	A
294	In	2014-08-13	2014-08-13	NA	NA	A
295	In	2014-08-13	2014-08-13	NA	NA	A
296	In	2014-08-13	2014-08-13	NA	NA	A
297	In	2014-08-13	2014-08-13	NA	NA	A
298	In	2014-08-13	2014-08-13	NA	NA	A
299	In	2014-08-13	2014-08-13	NA	NA	A
300	In	2014-08-13	2014-08-13	NA	NA	A
301	In	2014-08-13	2014-08-13	NA	NA	A
302	In	2014-08-14	2014-08-14	NA	NA	A
303	In	2014-08-14	2014-08-14	NA	NA	A
304	In	2014-08-14	2014-08-14	NA	NA	A
305	In	2014-08-14	2014-08-14	NA	NA	A
306	In	2014-08-14	2014-08-14	NA	NA	A
307	In	2014-08-14	2014-08-14	NA	NA	A
308	In	2014-08-14	2014-08-14	NA	NA	A
309	In	2014-08-14	2014-08-14	NA	NA	A
310	In	2014-08-14	2014-08-14	NA	NA	A
311	In	2014-08-14	2014-08-14	NA	NA	A
312	In	2014-08-14	2014-08-14	NA	NA	A
313	In	2014-08-14	2014-08-14	NA	NA	A
314	In	2014-08-15	2014-08-15	NA	NA	A
315	In	2014-08-15	2014-08-15	NA	NA	A
316	In	2014-08-15	2014-08-15	NA	NA	A
317	In	2014-08-15	2014-08-15	NA	NA	A
318	In	2014-08-15	2014-08-15	NA	NA	A
319	In	2014-08-15	2014-08-15	NA	NA	A
320	In	2014-08-15	2014-08-15	NA	NA	A
321	In	2014-08-15	2014-08-15	NA	NA	A
322	In	2014-08-15	2014-08-15	NA	NA	A
323	In	2014-08-15	2014-08-15	NA	NA	A
324	In	2014-08-15	2014-08-15	NA	NA	A
325	In	2014-08-15	2014-08-15	NA	NA	A
326	In	2014-08-15	2014-08-15	NA	NA	A
327	In	2014-08-15	2014-08-15	NA	NA	A
328	In	2014-08-15	2014-08-15	NA	NA	A
329	In	2014-08-08	2014-08-08	NA	NA	A
330	In	2014-08-08	2014-08-08	NA	NA	A
331	In	2014-08-08	2014-08-08	NA	NA	A
332	In	2014-08-08	2014-08-08	NA	NA	A
333	In	2014-08-08	2014-08-08	NA	NA	A
334	In	2014-08-08	2014-08-08	NA	NA	A
335	In	2014-08-08	2014-08-08	NA	NA	A
336	In	2014-08-08	2014-08-08	NA	NA	A
337	In	2014-08-08	2014-08-08	NA	NA	A
338	In	2014-08-08	2014-08-08	NA	NA	A
339	In	2014-08-08	2014-08-08	NA	NA	A
340	In	2014-08-08	2014-08-08	NA	NA	A
341	In	2014-08-08	2014-06-08	NA	NA	A
342	In	2014-07-08	2014-07-08	NA	NA	A
343	In	2014-07-08	2014-07-08	NA	NA	A
344	In	2014-07-08	2014-07-08	NA	NA	A
345	In	2014-07-08	2014-07-08	NA	NA	A
346	In	2014-07-08	2014-07-08	NA	NA	A
347	In	2014-07-08	2014-07-08	NA	NA	A
348	In	2014-07-08	2014-07-08	NA	NA	A
349	In	2014-07-08	2014-07-08	NA	NA	A
350	In	2014-08-08	2014-07-08	NA	NA	A
351	In	2014-08-08	2014-07-08	NA	NA	A
352	In	2014-08-08	2014-08-08	NA	NA	A
353	In	2014-08-08	2014-08-08	NA	NA	A
354	In	2014-08-08	2014-08-08	NA	NA	A
355	In	2014-08-08	2014-08-08	NA	NA	A
356	In	2014-08-08	2014-08-08	NA	NA	A
357	In	2014-08-08	2014-08-08	NA	NA	A
358	In	2014-08-08	2014-08-08	NA	NA	A
359	In	2014-08-08	2014-08-08	NA	NA	A
360	In	2014-08-08	2014-08-08	NA	NA	A
361	In	2014-08-08	2014-08-08	NA	NA	A
362	In	2014-08-08	2014-08-08	NA	NA	A
363	In	2014-08-08	2014-08-08	NA	NA	A
364	In	2014-08-08	2014-08-08	NA	NA	A
365	In	2014-08-08	2014-08-08	NA	NA	A
366	In	2014-08-08	2014-08-08	NA	NA	A
367	In	2014-08-08	2014-08-08	NA	NA	A
368	In	2014-08-08	2014-08-08	NA	NA	A
369	In	2014-08-08	2014-08-08	NA	NA	A
370	In	2014-08-08	2014-08-08	NA	NA	A
371	In	2014-09-08	2014-08-08	NA	NA	A
372	In	2014-08-09	2014-08-09	NA	NA	A
373	In	2014-08-09	2014-08-09	NA	NA	A
374	In	09/082014	2014-08-09	NA	NA	A
375	In	2014-08-09	2014-08-09	NA	NA	A
376	In	2014-08-09	2014-08-09	NA	NA	A
377	In	2014-08-09	2014-08-09	NA	NA	A
378	In	2014-08-09	2014-08-09	NA	NA	A
379	In	2014-08-09	2014-08-09	NA	NA	A
380	In	2014-08-10	2014-08-09	NA	NA	A
381	In	2014-08-10	2014-08-09	NA	NA	A
382	In	2014-08-10	2014-08-10	NA	NA	A
383	In	2014-08-10	2014-08-10	NA	NA	A
384	In	2014-08-10	2014-08-10	NA	NA	A
385	In	2014-08-10	2014-08-10	NA	NA	A
386	In	2014-08-10	2014-08-10	NA	NA	A
387	In	2014-08-10	2014-08-10	NA	NA	A
388	In	2014-08-10	2014-08-10	NA	NA	A
389	In	2014-08-10	2014-08-10	NA	NA	A
390	In	2014-08-10	2014-08-10	NA	NA	A
391	In	2014-08-10	2014-08-10	NA	NA	A
392	In	2014-08-10	2014-08-10	NA	NA	A
393	In	2014-08-10	2014-08-10	NA	NA	A
394	In	2014-08-10	2014-08-10	NA	NA	A
395	In	2014-08-10	2014-08-10	NA	NA	A
396	In	2014-10-08	2014-08-10	NA	NA	A
397	In	2014-09-08	2014-08-10	NA	NA	A
398	In	2014-09-08	2014-08-10	NA	NA	A
399	In	2014-09-08	2014-08-10	NA	NA	A
400	In	2014-08-10	2014-08-10	NA	NA	A
401	In	2014-08-10	2014-08-10	NA	NA	A
402	In	2014-08-10	2014-08-10	NA	NA	A
403	In	2014-08-10	2014-08-10	NA	NA	A
404	In	2014-08-11	2014-09-08	NA	NA	A
405	In	2014-08-11	2014-08-11	NA	NA	A
406	In	2014-08-11	2014-08-11	NA	NA	A
407	In	2014-08-11	2014-08-11	NA	NA	A
408	In	2014-08-11	2014-08-11	NA	NA	A
409	In	2014-08-11	2014-08-11	NA	NA	A
410	In	2014-08-11	2014-08-11	NA	NA	A
411	In	2014-08-11	2014-08-11	NA	NA	A
412	In	2014-08-11	2014-08-11	NA	NA	A
413	In	2014-08-11	2014-08-11	NA	NA	A
414	In	2014-08-11	2014-08-11	NA	NA	A
415	In	2014-08-11	2014-08-11	NA	NA	A
416	In	2014-08-11	2014-08-11	NA	NA	A
417	In	2014-08-12	2014-08-12	NA	NA	A
418	In	2014-08-12	2014-08-12	NA	NA	A
419	In	2014-08-12	2014-08-12	NA	NA	A
420	In	2014-08-12	2014-08-12	NA	NA	A
421	In	2014-08-12	2014-08-12	NA	NA	A
422	In	2014-08-12	2014-08-12	NA	NA	A
423	In	2014-08-12	2014-08-12	NA	NA	A
424	In	2014-08-12	2014-08-12	NA	NA	A
425	In	2014-08-12	2014-08-12	NA	NA	A
426	In	2014-08-12	2014-08-12	NA	NA	A
427	In	2014-08-12	2014-08-12	NA	+ve	D
428	In	2014-08-12	2014-08-12	NA	+ve	D
429	In	2014-08-12	2014-08-12	NA	+ve	D
430	In	2014-08-13	2014-08-13	NA	+ve	D
431	In	2014-08-13	2014-08-13	NA	NA	A
432	In	2014-08-13	2014-08-13	NA	NA	A
433	In	2014-08-13	2014-08-13	NA	NA	A
434	In	2014-08-13	2014-08-13	NA	NA	A
435	In	2014-08-13	2014-08-13	NA	NA	A
436	In	2014-08-13	2014-08-13	NA	NA	A
437	In	2014-08-13	2014-08-13	NA	NA	A
438	In	2014-08-13	2014-08-13	NA	NA	A
439	In	2014-08-13	2014-08-13	NA	NA	A
440	In	2014-08-13	2014-08-13	NA	NA	A
441	In	2014-08-13	2014-08-13	NA	NA	A
442	In	2014-08-13	2014-08-13	NA	NA	A
443	In	2014-08-13	2014-08-13	NA	NA	A
444	In	2014-08-13	2014-08-13	NA	NA	A
445	In	2014-08-13	2014-08-13	NA	NA	A
446	In	2014-08-13	2014-08-13	NA	NA	A
447	In	2014-08-13	2014-08-13	NA	NA	A
448	In	2014-08-13	2014-08-13	NA	NA	A
449	In	2014-08-13	2014-08-13	NA	NA	A
450	In	2014-08-13	2014-08-13	NA	NA	A
451	In	2014-08-13	2014-08-13	NA	NA	A
452	In	2014-08-13	2014-08-13	NA	NA	A
453	In	2014-08-13	2014-08-13	NA	NA	A
454	In	2014-08-13	2014-08-13	NA	NA	A
455	In	2014-08-13	2014-08-13	NA	NA	A
456	In	2014-08-13	2014-08-13	NA	NA	A
457	In	2014-08-13	2014-08-13	NA	NA	A
458	In	2014-08-13	2014-08-13	NA	NA	A
459	In	2014-08-13	2014-08-13	NA	NA	A
460	In	2014-08-14	2014-08-14	NA	NA	A
461	In	2014-08-14	2014-08-14	NA	NA	A
462	In	2014-08-14	2014-08-14	NA	NA	A
463	In	2014-08-14	2014-08-14	NA	NA	A
464	In	2014-08-14	2014-08-14	NA	NA	A
465	In	2014-08-14	2014-08-14	NA	NA	A
466	In	2014-08-14	2014-08-14	NA	NA	A
467	In	2014-08-14	2014-08-14	NA	NA	A
468	In	2014-08-14	2014-08-14	NA	NA	A
469	In	2014-08-14	2014-08-14	NA	NA	A
470	In	2014-08-14	2014-08-14	NA	NA	A
471	In	2014-08-14	2014-08-14	NA	NA	A
472	In	2014-08-15	2014-08-15	NA	NA	A
473	In	2014-08-15	2014-08-15	NA	NA	A
474	In	2014-08-15	2014-08-15	NA	NA	A
475	In	2014-08-15	2014-08-15	NA	NA	A
476	In	2014-08-15	2014-08-15	NA	NA	A
477	In	2014-08-15	2014-08-15	NA	NA	A
478	In	2014-08-15	2014-08-15	NA	NA	A
479	In	2014-08-15	2014-08-15	NA	NA	A
480	In	2014-08-15	2014-08-15	NA	NA	A
481	In	2014-08-15	2014-08-15	NA	NA	A
482	In	2014-08-15	2014-08-15	NA	NA	A
483	In	2014-08-15	2014-08-15	NA	NA	A
484	In	2014-08-15	2014-08-15	NA	NA	A
485	In	2014-08-15	2014-08-15	NA	NA	A
486	In	2014-08-15	2014-08-15	NA	NA	A
487	In	2014-08-15	2014-08-15	NA	NA	A
488	In	2014-08-15	2014-08-15	NA	NA	A
489	In	2014-08-15	2014-08-15	NA	NA	A
490	In	2014-08-15	2014-08-15	NA	NA	A
491	In	2014-08-15	15/08/14			A
492	In	2014-08-15	2014-08-15	NA	NA	A
493	In	2014-08-15	2014-08-15	NA	NA	A
494	In	2014-08-16	2014-08-16	NA	NA	A
495	In	2014-08-16	2014-08-16	NA	NA	A
496	In	2014-08-16	2014-08-16	NA	NA	A
497	In	2014-08-16	2014-08-16	NA	NA	A
498	In	2014-08-16	2014-08-16	NA	NA	A
499	In	2014-08-16	2014-08-16	NA	NA	A
500	In	2014-08-16	2014-08-16	NA	NA	A
501	In	2014-08-16	2014-08-16	NA	NA	A
502	In	2014-08-16	2014-08-16	NA	NA	A
503	In	2014-08-16	2014-08-16	NA	NA	A
504	In	2014-08-16	2014-08-16	NA	NA	A
505	In	2014-08-16	2014-08-16	NA	NA	A
506	In	2014-08-16	2014-08-16	NA	NA	A
507	In	2014-08-16	16/08/14	NA	NA	A
508	In	2014-08-16	2014-08-16	NA	NA	A
509	In	2014-08-16	2014-08-16	NA	NA	A
510	In	2014-08-16	2014-08-16	NA	NA	A
511	In	2014-08-16	2014-08-16	NA	NA	A
512	In	2014-08-16	2014-08-16	NA	NA	A
513	In	2014-08-16	2014-08-16	NA	NA	A
514	In	2014-08-16	2014-08-16	NA	NA	A
515	In	2014-08-16	2014-08-16	NA	NA	A
516	In	2014-08-17	2014-08-17	NA	NA	A
517	In	2014-08-17	2014-08-17	NA	NA	A
518	In	2014-08-17	2014-08-17	NA	NA	A
519	In	2014-08-17	2014-08-17	NA	NA	A
520	In	2014-08-17	2014-08-17	NA	NA	A
521	In	2014-08-17	2014-08-17	NA	NA	A
522	In	2014-08-17	2014-08-17	NA	NA	A
523	In	2014-08-17	2014-08-17	NA	NA	A
524	In	2014-08-17	2014-08-17	NA	NA	A
525	In	2014-08-17	17/08/14	NA	NA	A
526	In	2014-08-17	2014-08-17	NA	NA	A
527	In	2014-08-17	2014-08-17	NA	NA	A
528	In	17/08/14	2014-08-17	NA	NA	A
529	In	2014-08-18	2014-08-18	NA	NA	A
530	In	2014-08-18	2014-08-18	NA	NA	A
531	In	2014-08-18	2014-08-18	NA	NA	A
532	In	2014-08-18	2014-08-18	NA	NA	A
533	In	2014-08-18	2014-08-18	NA	NA	A
534	In	2014-08-18	2014-08-18	NA	NA	A
535	In	2014-08-18	2014-08-18	NA	NA	A
536	In	2014-08-18	2014-08-18	NA	NA	A
537	In	2014-08-18	2014-08-18	NA	NA	A
538	In	2014-08-18	2014-08-18	NA	NA	A
539	In	2014-08-18	2014-08-18	NA	NA	A
540	In	2014-08-18	2014-08-18	NA	NA	A
541	In	2014-08-18	2014-08-18	NA	NA	A
542	In	2014-08-18	2014-08-18	NA	NA	A
543	In	2014-08-18	2014-08-18	NA	NA	A
544	In	2014-08-18	2014-08-18	NA	NA	A
545	In	2014-08-19	2014-08-19	NA	NA	A
546	In	2014-08-19	2014-08-19	NA	NA	A
547	In	2014-08-19	2014-08-19	NA	NA	A
548	In	2014-08-19	2014-08-19	NA	NA	A
549	In	2014-08-19	2014-08-19	NA	NA	A
550	In	2014-08-19	2014-08-19	NA	NA	A
551	In	2014-08-19	2014-08-19	NA	NA	A
552	In	2014-08-19	2014-08-19	NA	NA	A
553	In	2014-08-19	2014-08-19	NA	NA	A
554	In	2014-08-19	2014-08-19	NA	NA	A
555	In	2014-08-19	2014-08-19	NA	NA	A
556	In	2014-08-19	2014-08-19	NA	NA	A
557	In	2014-08-19	2014-08-19	NA	NA	A
558	In	2014-08-19	2014-08-19	NA	NA	A
559	In	2014-08-19	2014-08-19	NA	NA	A
560	In	2014-08-19	2014-08-19	NA	NA	A
561	In	2014-08-19	2014-08-19	NA	NA	A
562	In	2014-08-20	2014-08-20	NA	NA	A
563	In	2014-08-20	2014-08-20	NA	NA	A
564	In	2014-08-20	2014-08-20	NA	NA	A
565	In	2014-08-20	2014-08-20	NA	NA	A
566	In	2014-08-20	2014-08-20	NA	NA	A
567	In	2014-08-20	2014-08-20	NA	NA	A
568	In	2014-08-20	2014-08-20	NA	NA	A
569	In	2014-08-20	2014-08-20	NA	NA	A
570	In	2014-08-20	2014-08-20	NA	NA	A
571	In	2014-08-20	2014-08-20	NA	NA	A
572	In	2014-08-20	2014-08-20	NA	NA	A
573	In	2014-08-20	2014-08-20	NA	NA	A
574	In	2014-08-20	2014-08-20	NA	NA	A
575	In	2014-08-20	2014-08-20	NA	NA	A
576	In	2014-08-20	2014-08-20	NA	NA	A
577	In	2014-08-20	2014-08-20	NA	NA	A
578	In	2014-08-20	2014-08-20	NA	NA	A
579	In	2014-08-20	2014-08-20	NA	NA	A
580	In	2014-08-20	2014-08-20	NA	NA	A
581	In	2014-08-20	2014-08-20	NA	NA	A
582	In	2014-08-20	2014-08-20	NA	NA	A
583	In	2014-08-20	2014-08-21			A
584	In	2014-08-21	2014-08-21	NA	NA	A
585	In	2014-08-21	2014-08-21	NA	NA	A
586	In	2014-08-21	2014-08-21	NA	NA	A
587	In	2014-08-21	2014-08-21	NA	NA	A
588	In	2014-08-21	2014-08-21	NA	NA	A
589	In	2014-08-21	2014-08-21	NA	NA	A
590	In	2014-08-21	2014-08-21	NA	NA	A
591	In	2014-08-21	2014-08-21	NA	NA	A
592	In	2014-08-21	2014-08-21	NA	NA	A
593	In	2014-08-21	2014-08-21	NA	NA	A
594	In	2014-08-21	2014-08-21	NA	NA	A
595	In	2014-08-21	2014-08-21	NA	NA	A
596	In	2014-08-21	2014-08-21	NA	NA	A
597	In	2014-08-21	2014-08-21	NA	NA	A
598	In	2014-08-21	2014-08-21	NA	NA	A
599	In	2014-08-21	2014-08-21	NA	NA	A
600	In	2014-08-21	2014-08-22	NA	NA	A
601	In	2014-08-22	2014-08-22	NA	NA	A
602	In	2014-08-22	2014-08-22	NA	NA	A
603	In	2014-08-22	2014-08-22	NA	NA	A
604	In	2014-08-22	2014-08-22	NA	NA	A
605	In	2014-08-22	2014-08-22	NA	NA	A
606	In	2014-08-22	2014-08-22	NA	NA	A
607	In	2014-08-22	2014-08-22	NA	NA	A
608	In	2014-08-22	2014-08-22	NA	NA	A
609	In	2014-08-22	2014-08-22	NA	NA	A
610	In	2014-08-22	2014-08-22	NA	NA	A
611	In	2014-08-22	2014-08-22	NA	NA	A
612	In	2014-08-22	2014-08-22	NA	NA	A
613	In	2014-08-22	2014-08-22	NA	NA	A
614	In	2014-08-22	2014-08-22	NA	NA	A
615	In	2014-08-22	2014-08-22	NA	NA	A
616	In	2014-08-22	2014-08-22	NA	NA	A
617	In	2014-08-22	2014-08-22	NA	NA	A
618	In	2014-08-22	2014-08-22	NA	NA	A
619	In	2014-08-22	2014-08-22	NA	NA	A
620	In	2014-08-22	2014-08-22	NA	NA	A
621	In	2014-08-22	2014-08-22	NA	NA	A
622	In	2014-08-22	2014-08-22	NA	NA	A
623	In	2014-08-22	2014-08-22	NA	NA	A
624	In	2014-08-22	2014-08-22	NA	NA	A
625	In	2014-08-23	2014-08-23	NA	NA	A
626	In	2014-08-23	2014-08-23	NA	NA	A
627	In	2014-08-23	2014-08-23	NA	NA	A
628	In	2014-08-23	2014-08-23	NA	NA	A
629	In	2014-08-23	2014-08-23	NA	NA	A
630	In	2014-08-23	2014-08-22	NA	NA	A
631	In	2014-08-23	2014-08-23	NA	NA	A
632	In	2014-08-23	2014-08-23	NA	NA	A
633	In	2014-08-23	2014-08-23	NA	NA	A
634	In	2014-08-23	2014-08-23	NA	NA	A
635	In	2014-08-23	2014-08-23	NA	NA	A
636	In	2014-08-23	2014-08-23	NA	NA	A
637	In	2014-08-23	2014-08-23	NA	NA	A
638	In	2014-08-23	2014-08-23	NA	NA	A
639	In	2014-08-23	2014-08-22	NA	NA	A
640	In	2014-08-23	2014-08-23	NA	NA	A
641	In	2014-08-23	2014-08-23	NA	NA	A
642	In	2014-08-23	2014-08-23	NA	NA	A
643	In	2014-08-23	2014-08-23	NA	NA	A
644	In	2014-08-23	2014-08-23	NA	NA	A
645	In	2014-08-23	2014-08-23	NA	NA	A
646	In	2014-08-23	2014-08-23	NA	NA	A
647	In	2014-08-23	2014-08-23	NA	NA	A
648	In	2014-08-23	2014-08-23	NA	NA	A
649	In	2014-08-23	2014-08-23	NA	NA	A
650	In	2014-08-24	2014-08-24	NA	NA	A
651	In	2014-08-24	2014-08-24	NA	NA	A
652	In	2014-08-24	2014-08-24	NA	NA	A
653	In	2014-08-24	2014-08-24	NA	NA	A
654	In	2014-08-24	2014-08-24	NA	NA	A
655	In	2014-08-24	2014-08-24	NA	NA	A
656	In	2014-08-24	2014-08-24	NA	NA	A
657	In	2014-08-24	2014-08-24	NA	NA	A
658	In	2014-08-24	2014-08-24	NA	NA	A
659	In	2014-08-24	2014-08-24	NA	NA	A
660	In	2014-08-24	2014-08-24	NA	NA	A
661	In	2014-08-24	2014-08-24	NA	NA	A
662	In	24/8/14	2014-08-24	NA	NA	A
663	In	2014-08-24	2014-08-24	NA	NA	A
664	In	2014-08-24	2014-08-24	NA	NA	A
665	In	2014-08-24	2014-08-24	NA	NA	A
666	In	2014-08-24	2014-08-24	NA	NA	A
667	In	2014-08-24	2014-08-24	NA	NA	A
668	In	2014-08-24	2014-08-24	NA	NA	A
669	In	2014-08-24	2014-08-24	NA	NA	A
670	In	2014-08-24	2014-08-24	NA	NA	A
671	In	2014-08-24	2014-08-24	NA	NA	A
672	In	2014-08-24	2014-08-24	NA	NA	A
673	In	2014-08-24	2014-08-24	NA	NA	A
674	In	2014-08-24	2014-08-24	NA	NA	A
675	In	2014-08-25	2014-08-25	NA	NA	A
676	In	2014-08-25	2014-08-25	NA	NA	A
677	In	2014-08-25	2014-08-25	NA	NA	A
678	In	2014-08-25	2014-08-25	NA	NA	A
679	In	2014-08-25	2014-08-25	NA	NA	A
680	In	2014-08-25	2014-08-25	NA	NA	A
681	In	2014-08-25	2014-08-25	NA	NA	A
682	In	2014-08-25	2014-08-25	NA	NA	A
683	In	2014-08-25	2014-08-25	NA	NA	A
684	In	2014-08-25	2014-08-25	NA	NA	A
685	In	2014-08-25	2014-08-25	NA	NA	A
686	In	2014-08-25	2014-08-25	NA	NA	A
687	In	2014-08-25	2014-08-25	NA	NA	A
688	In	2014-08-25	2014-08-25	NA	NA	A
689	In	2014-08-25	2014-08-25	NA	NA	A
690	In	2014-08-25	2014-08-25	NA	NA	A
691	In	2014-08-25	2014-08-25	NA	NA	A
692	In	2014-08-25	2014-08-25	NA	NA	A
693	In	2014-08-25	2014-08-25	NA	NA	A
694	In	2014-08-25	2014-08-25	NA	NA	A
695	In	2014-08-25	2014-08-25	NA	NA	A
696	In	2014-08-25	25/08/14	NA	NA	A
697	In	2014-08-25	2014-08-25	NA	NA	A
698	In	2014-08-25	2014-08-25	NA	NA	A
699	In	2014-08-25	2014-08-25	NA	NA	A
700	In	2014-08-25	2014-08-25	NA	NA	A
701	In	2014-08-25	2014-08-25	NA	NA	A
702	In	2014-08-25	2014-08-25	NA	NA	A
703	In	2014-08-25	2014-08-25	NA	NA	A
704	In	2014-08-25	2014-08-25	NA	NA	A
705	In	2014-08-25	2014-08-25	NA	NA	A
706	In	2014-08-25	2014-08-25	NA	NA	A
707	In	2014-08-25	2014-08-25	NA	NA	A
708	In	2014-08-25	2014-08-25	NA	NA	A
709	In	2014-08-25	2014-08-25	NA	NA	A
710	In	2014-08-25	2014-08-25	NA	NA	A
711	In	2014-08-25	2014-08-25	NA	NA	A
712	In	2014-08-25	2014-08-25	NA	NA	A
713	In	2014-08-25	2014-08-25	NA	NA	A
714	In	2014-08-25	2014-08-25	NA	NA	A
715	In	2014-08-25	2014-08-25	NA	NA	A
716	In	2014-08-25	2014-08-25	NA	NA	A
717	In	2014-08-25	2014-08-25	NA	NA	A
718	In	2014-08-25	2014-08-25	NA	NA	A
719	In	2014-08-25	2014-08-25	NA	NA	A
720	In	2014-08-25	2014-08-25	NA	NA	A
721	In	2014-08-26	2014-08-26	NA	NA
722	In	2014-08-26	2014-08-26	NA	NA	A
723	In	2014-08-26	2014-08-26	NA	NA	A
724	In	2014-08-26	2014-08-26	NA	NA	A
725	In	2014-08-26	2014-08-26	NA	NA	A
726	In	2014-08-26	2014-08-26	NA	NA	A
727	In	2014-08-26	2014-08-26	NA	NA	A
728	In	2014-08-26	2014-08-26	NA	NA	A
729	In	2014-08-26	2014-08-26	NA	NA	A
730	In	2014-08-26	2014-08-26	NA	NA	A
731	In	2014-08-26	2014-08-26	NA	NA	A
732	In	2014-08-26	2014-08-26	NA	NA	A
733	In	2014-08-26	2014-08-26	NA	NA	A
734	In	2014-08-26	2014-08-26	NA	NA	A
735	In	2014-08-26	2014-08-26	NA	NA	A
736	In	2014-08-26	2014-08-26	NA	NA	A
737	In	2014-08-26	2014-08-26	NA	NA	A
738	In	2014-08-26	2014-08-26	NA	NA	A
739	In	2014-08-26	2014-08-26	NA	NA	A
740	In	2014-08-26	2014-08-26	NA	NA	A
741	In	2014-08-26	2014-08-26	NA	NA	A
742	In	2014-08-26	2014-08-26	NA	NA	A
743	In	2014-08-26	2014-08-26	NA	NA	A
744	In	2014-08-26	2014-08-26	NA	NA	A
745	In	2014-08-26	2014-08-26	NA	NA	A
746	In	2014-08-26	2014-08-26	NA	NA	A
747	In	2014-08-26	2014-08-26	NA	NA	A
748	In	2014-08-26	2014-08-26	NA	NA	A
749	In	2014-08-26	2014-08-26	NA	NA	A
750	In	2014-08-26	2014-08-26	NA	NA	A
751	In	2014-08-26	2014-08-26	NA	NA	A
752	In	2014-08-26	2014-08-26	NA	NA	A
753	In	2014-08-26	2014-08-26	NA	NA	A
754	In	2014-08-26	2014-08-26	NA	NA	A
755	In	2014-08-26	2014-08-26	NA	NA	A
756	In	2014-08-26	2014-08-26	NA	NA	A
757	In	2014-08-26	2014-08-26	NA	NA	A
758	In	2014-08-26	2014-08-26	NA	NA	A
759	In	2014-08-26	2014-08-26	NA	NA	A
760	In	2014-08-26	2014-08-26	NA	NA	A
761	In	2014-08-26	2014-08-26	NA	NA	A
762	In	2014-08-26	2014-08-26	NA	NA	A
763	In	2014-08-26	2014-08-26	NA	NA	A
764	In	2014-08-26	2014-08-26	NA	NA	A
765	In	2014-08-26	2014-08-26	NA	NA	A
766	In	2014-08-26	2014-08-26	NA	NA	A
767	In	2014-08-26	2014-08-26	NA	NA	A
768	In	2014-08-26	2014-08-26	NA	NA	A
769	In	2014-08-26	2014-08-26	NA	NA	A
770	In	2014-08-26	2014-08-26	NA	NA	A
771	In	2014-08-26	2014-08-26	NA	NA	A
772	In	2014-08-26	2014-08-26	NA	NA	A
773	In	2014-08-26	2014-08-26	NA	NA	A
774	In	2014-08-26	2014-08-26	NA	NA	A
775	In	2014-08-26	2014-08-26	NA	NA	A
776	In	2014-08-26	2014-08-26	NA	NA	A
777	In	2014-08-26	2014-08-26	NA	NA	A
778	In	2014-08-26	2014-08-26	NA	NA	A
779	In	2014-08-26	2014-08-26	NA	NA	A
780	In	2014-08-26	2014-08-26	NA	NA	A
781	In	2014-08-26	2014-08-26	NA	NA	A
782	In	2014-08-26	2014-08-26	NA	NA	A
783	In	2014-08-26	2014-08-26	NA	NA	A
784	In	2014-08-26	2014-08-26	NA	NA	A
785	In	2014-08-26	2014-08-26	NA	NA	A
786	In	2014-08-26	2014-08-26	NA	NA	A
787	In	2014-08-26	2014-08-26	NA	NA	A
788	In	2014-08-26	2014-08-26	NA	NA	A
789	In	2014-08-26	2014-08-26	NA	NA	A
790	In	2014-08-26	2014-08-26	NA	NA	A
791	In	2014-08-26	2014-08-26	NA	NA	A
792	In	2014-08-27	2014-08-27	NA	NA	A
793	In	2014-08-27	2014-08-27	NA	NA	A
794	In	2014-08-27	2014-08-27	NA	NA	A
795	In	2014-08-27	2014-08-27	NA	NA	A
796	In	2014-08-27	2014-08-27	NA	NA	A
797	In	2014-08-27	2014-08-27	NA	NA	A
798	In	2014-08-27	2014-08-27	NA	NA	A
799	In	2014-08-27	2014-08-27	NA	NA	A
800	In	2014-08-27	2014-08-27	NA	NA	A
801	In	2014-08-27	2014-08-27	NA	NA	A
802	In	2014-08-27	2014-08-27	NA	NA	A
803	In	2014-08-27	2014-08-27	NA	NA	A
804	In	2014-08-27	2014-08-27	NA	NA	A
805	In	2014-08-27	2014-08-27	NA	NA	A
806	In	2014-08-27	2014-08-27	NA	NA	A
807	In	2014-08-27	2014-08-27	NA	NA	A
808	In	2014-08-27	2014-08-27	NA	NA	A
809	In	2014-08-27	2014-08-27	NA	NA	A
810	In	2014-08-27	2014-08-27	NA	NA	A
811	In	2014-08-27	2014-08-27	NA	NA	A
812	In	2014-08-27	2014-08-27	NA	NA	A
813	In	2014-08-27	2014-08-27	NA	NA	A
814	In	2014-08-27	2014-08-27	NA	NA	A
815	In	2014-08-27	2014-08-27	NA	NA	A
816	In	2014-08-27	2014-08-27	NA	NA	A
817	In	2014-08-28	2014-08-28	NA	NA	A
818	In	2014-08-28	2014-08-28	NA	NA	A
819	In	2014-08-28	2014-08-28	NA	NA	A
820	In	2014-08-28	2014-08-28	NA	NA	A
821	In	2014-08-28	2014-08-28	NA	NA	A
822	In	2014-08-28	2014-08-28	NA	NA	A
823	In	28/08/14	28/08/14	NA	NA	A
824	In	2014-08-28	2014-08-28	NA	NA	A
825	In	2014-08-28	2014-08-28	NA	NA	A
826	In	2014-08-28	2014-08-28	NA	NA	A
827	In	2014-08-28	2014-08-28	NA	NA	A
828	In	2014-08-28	2014-08-28	NA	NA	A
829	In	2014-08-28	2014-08-28	NA	NA	A
830	In	2014-08-28	2014-08-28	NA	NA	A
831	In	2014-08-28	2014-08-28	NA	NA	A
832	In	2014-08-28	2014-08-28	NA	NA	A
833	In	2014-08-28	2014-08-28	NA	NA	A
834	In	2014-08-28	2014-08-28	NA	NA	A
835	In	2014-08-28	2014-08-28	NA	NA	A
836	In	2014-08-28	2014-08-28	NA	NA	A
837	In	2014-08-28	2014-08-28	NA	NA	A
838	In	2014-08-28	2014-08-28	NA	NA	A
839	In	2014-08-28	2014-08-28	NA	NA	A
840	In	2014-08-28	2014-08-28	NA	NA	A
841	In	2014-08-28	2014-08-28	NA	NA	A
842	In	2014-08-28	2014-08-28	NA	NA	A
843	In	2014-08-28	2014-08-28	NA	NA	A
844	In	2014-08-28	2014-08-28	NA	NA	A
845	In	2014-08-28	2014-08-28	NA	NA	A
846	In	2014-08-28	2014-08-28	NA	NA	A
847	In	2014-08-28	2014-08-28	NA	NA	A
848	In	2014-08-28	2014-08-28	NA	NA	A
849	In	2014-08-28	2014-08-28	NA	NA	A
850	In	2014-08-28	2014-08-28	NA	NA	A
851	In	2014-08-28	2014-08-28	NA	NA	A
852	In	2014-08-29	2014-08-29	NA	NA	A
853	In	2014-08-29	2014-08-29	NA	NA	A
854	In	2014-08-29	2014-08-29	NA	NA	A
855	In	2014-08-29	2014-08-29	NA	NA	A
856	In	2014-08-29	2014-08-29	NA	NA	A
857	In	2014-08-29	2014-08-29	NA	NA	A
858	In	2014-08-29	2014-08-29	NA	NA	A
859	In	2014-08-29	2014-08-29	NA	NA	A
860	In	2014-08-29	2014-08-29	NA	NA	A
861	In	2014-08-29	2014-08-29	NA	NA	A
862	In	2014-08-29	2014-08-29	NA	NA	A
863	In	2014-08-29	2014-08-29	NA	NA	A
864	In	2014-08-29	2014-08-29	NA	NA	A
865	In	2014-08-29	2014-08-29	NA	NA	A
866	In	2014-08-29	2014-08-29	NA	NA	A
867	In	2014-08-29	2014-08-29	NA	NA	A
868	In	2014-08-29	2014-08-29	NA	NA	A
869	In	2014-08-29	2014-08-29	NA	NA	A
870	In	2014-08-29	2014-08-29	NA	NA	A
871	In	2014-08-29	2014-08-29	NA	NA	A
872	In	2014-08-29	2014-08-29	NA	NA	A
873	In	2014-08-29	2014-08-29	NA	NA	A
874	In	2014-08-29	2014-08-29	NA	NA	A
875	In	2014-08-29	2014-08-29	NA	NA	A
876	In	2014-08-29	2014-08-29	NA	NA	A
877	In	2014-08-29	2014-08-29	NA	NA	A
878	In	2014-08-29	2014-08-29	NA	NA	A
879	In	2014-08-29	2014-08-29	NA	NA	A
880	In	2014-08-29	2014-08-29	NA	NA	A
881	In	2014-08-29	2014-08-29	NA	NA	A
882	In	2014-08-30	2014-08-30	NA	NA	A
883	In	2014-08-30	2014-08-30	NA	NA	A
884	In	2014-08-30	2014-08-30	NA	NA	A
885	In	2014-08-30	2014-08-30	NA	NA	A
886	In	2014-08-30	2014-08-30	NA	NA	A
887	In	2014-08-30	2014-08-30	NA	NA	A
888	In	2014-08-30	2014-08-30	NA	NA	A
889	In	2014-08-30	2014-08-30	NA	NA	A
890	In	2014-08-30	2014-08-30	NA	NA	A
891	In	2014-08-30	2014-08-30	NA	NA	A
892	In	2014-08-30	2014-08-30	NA	NA	A
893	In	2014-08-30	2014-08-30	NA	NA	A
894	In	2014-08-30	2014-08-30	NA	NA	A
895	In	2014-08-30	2014-08-30	NA	NA	A
896	In	2014-08-30	2014-08-30	NA	NA	A
897	In	2014-08-30	2014-08-30	NA	NA	A
898	In	2014-08-30	2014-08-30	NA	NA	A
899	In	2014-08-30	2014-08-30	NA	NA	A
900	In	2014-08-30	2014-08-30	NA	NA	A
901	In	2014-08-30	2014-08-30	NA	NA	A
902	In	2014-08-30	2014-08-30	NA	NA	A
903	In	2014-08-30	2014-08-30	NA	NA	A
904	In	2014-08-30	2014-08-30	NA	NA	A
905	In	2014-08-30	2014-08-30	NA	NA	A
906	In	2014-08-30	2014-08-30	NA	NA	A
907	In	2014-08-30	2014-08-30	NA	NA	A
908	In	2014-08-30	2014-08-30	NA	NA	A
909	In	2014-08-30	2014-08-30	NA	NA	A
910	In	2014-08-30	2014-08-30	NA	NA	A
911	In	2014-08-30	2014-08-30	NA	NA	A
912	In	2014-08-30	2014-08-30	NA	NA	A
913	In	2014-08-30	2014-08-30	NA	NA	A
914	In	2014-08-30	2014-08-30	NA	NA	A
915	In	2014-08-30	2014-08-30	NA	NA	A
916	In	2014-08-30	2014-08-30	NA	NA	A
917	In	2014-08-31	2014-08-31	NA	NA	A
918	In	2014-08-31	2014-08-31	NA	NA	A
919	In	2014-08-31	2014-08-31	NA	NA	A
920	In	2014-08-31	2014-08-31	NA	NA	A
921	In	2014-08-31	2014-08-31	NA	NA	A
922	In	2014-08-31	2014-08-31	NA	NA	A
923	In	2014-08-31	2014-08-31	NA	NA	A
924	In	2014-08-31	2014-08-31	NA	NA	A
925	In	2014-08-31	2014-08-31	NA	NA	A
926	In	2014-08-31	2014-08-31	NA	NA	A
927	In	2014-08-31	2014-08-31	NA	NA	A
928	In	2014-08-31	2014-08-31	NA	NA	A
929	In	2014-08-31	2014-08-31	NA	NA	A
930	In	2014-08-31	2014-08-31	NA	NA	A
931	In	2014-08-31	2014-08-31	NA	NA	A
932	In	2014-08-31	2014-08-31	NA	NA	A
933	In	2014-08-31	2014-08-31	NA	NA	A
934	In	2014-08-31	2014-08-31	NA	NA	A
935	In	2014-08-31	2014-08-31	NA	NA	A
936	In	2014-08-31	2014-08-31	NA	NA	A
937	In	2014-08-31	2014-08-31	NA	NA	A
938	In	2014-08-31	2014-08-31	NA	NA	A
939	In	2014-08-31	2014-08-31	NA	NA	A
940	In	2014-08-31	2014-08-31	NA	NA	A
941	In	2014-08-31	2014-08-31	NA	NA	A
942	In	2014-08-31	2014-08-31	NA	NA	A
943	In	2014-08-31	2014-08-31	NA	NA	A
944	In	2014-08-31	2014-08-31	NA	NA	A
945	In	2014-08-31	2014-08-31	NA	NA	A
946	In	2014-08-31	2014-08-31	NA	NA	A
947	In	2014-09-01	2014-09-01	NA	NA	A
948	In	2014-09-01	2014-09-01	NA	NA	A
949	In	2014-09-01	2014-09-01	NA	NA	A
950	In	2014-09-01	2014-09-01	NA	NA	A
951	In	2014-09-01	2014-09-01	NA	NA	A
952	In	2014-09-01	2014-09-01	NA	NA	A
953	In	2014-09-01	2014-09-01	NA	NA	A
954	In	2014-09-01	2014-09-01	NA	NA	A
955	In	2014-09-01	2014-09-01	NA	NA	A
956	In	2014-09-01	2014-09-01	NA	NA	A
957	In	2014-09-01	2014-09-01	NA	NA	A
958	In	2014-09-01	2014-09-01	NA	NA	A
959	In	2014-09-01	2014-09-01	NA	NA	A
960	In	2014-09-01	2014-09-01	NA	NA	A
961	In	2014-09-01	2014-09-01	NA	NA	A
962	In	2014-09-01	2014-09-01	NA	NA	A
963	In	2014-09-01	2014-09-01	NA	NA	A
964	In	2014-09-01	2014-09-01	NA	NA	A
965	In	2014-09-01	2014-09-01	NA	NA	A
966	In	2014-09-01	2014-09-01	NA	NA	A
967	In	2014-09-01	2014-09-01	NA	NA	A
968	In	2014-09-01	2014-09-01	NA	NA	A
969	In	2014-09-01	2014-09-01	NA	NA	A
970	In	2014-09-01	2014-09-01	NA	NA	A
971	In	2014-09-01	2014-09-01	NA	NA	A
972	In	2014-09-01	2014-09-01	NA	NA	A
973	In	2014-09-01	2014-09-01	NA	NA	A
974	In	2014-09-02	2014-09-02	NA	NA	A
975	In	2014-09-02	2014-09-02	NA	NA	A
976	In	2014-09-02	2014-09-02	NA	NA	A
977	In	2014-09-02	2014-09-02	NA	NA	A
978	In	2014-09-02	2014-09-02	NA	NA	A
979	In	2014-09-02	2014-09-02	NA	NA	A
980	In	2014-09-02	2014-09-02	NA	NA	A
981	In	2014-09-02	2014-09-02	NA	NA	A
982	In	2014-09-02	2014-09-02	NA	NA	A
983	In	2014-09-02	2014-09-02	NA	NA	A
984	In	2014-09-02	2014-09-02	NA	NA	A
985	In	2014-09-02	2014-09-02	NA	NA	A
986	In	2014-09-02	2014-09-02	NA	NA	A
987	In	2014-09-02	2014-09-02	NA	NA	A
988	In	2014-09-02	2014-09-02	NA	NA	A
989	In	2014-09-02	2014-09-02	NA	NA	A
990	In	2014-09-02	2014-09-02	NA	NA	A
991	In	2014-09-02	2014-09-02	NA	NA	A
992	In	2014-09-02	2014-09-02	NA	NA	A
993	In	2014-09-02	2014-09-02	NA	NA	A
994	In	2014-09-02	2014-09-02	NA	NA	A
995	In	2014-09-02	2014-09-02	NA	NA	A
996	In	2014-09-02	2014-09-02	NA	NA	A
997	In	2014-09-02	2014-09-02	NA	NA	A
998	In	2014-09-02	2014-09-02	NA	NA	A
999	In	2014-09-02	2014-09-02	NA	NA	A
1000	In	2014-09-02	2014-09-02	NA	NA	A
1001	In	2014-09-02	052/09/2014	NA	NA	A
1002	In	2014-09-03	2014-09-03	NA	NA	A
1003	In	2014-09-03	2014-09-03	NA	NA	A
1004	In	2014-09-03	2014-09-03	NA	NA	A
1005	In	2014-09-03	2014-09-03	NA	NA	A
1006	In	2014-09-03	2014-09-03	NA	NA	A
1007	In	2014-09-03	2014-09-03	NA	NA	A
1008	In	2014-09-03	2014-09-03	NA	NA	A
1009	In	2014-09-03	2014-09-03	NA	NA	A
1010	In	2014-09-03	2014-09-03	NA	NA	A
1011	In	2014-09-03	2014-09-03	NA	NA	A
1012	In	2014-09-03	2014-09-03	NA	NA	A
1013	In	2014-09-03	2014-09-03	NA	NA	A
1014	In	2014-09-03	2014-09-03	NA	NA	A
1015	In	2014-09-03	2014-09-03	NA	NA	A
1016	In	2014-09-03	2014-09-03	NA	NA	A
1017	In	2014-09-03	2014-09-03	NA	NA	A
1018	In	2014-09-03	2014-09-03	NA	NA	A
1019	In	2014-09-03	2014-09-03	NA	NA	A
1020	In	2014-09-03	2014-09-03	NA	NA	A
1021	In	2014-09-03	2014-09-03	NA	NA	A
1022	In	2014-09-03	2014-09-03	NA	NA	A
1023	In	2014-09-03	2014-09-03	NA	NA	A
1024	In	2014-09-03	2014-09-03	NA	NA	A
1025	In	2014-09-03	2014-09-03	NA	NA	A
1026	In	2014-09-03	2014-09-03	NA	NA	A
1027	In	2014-09-03	2014-09-03	NA	NA	A
1028	In	2014-09-03	2014-09-03	NA	NA	A
1029	In	2014-09-03	2014-09-03	NA	NA	A
1030	In	2014-09-03	2014-09-03	NA	NA	A
1031	In	2014-09-03	2014-09-03	NA	NA	A
1032	In	2014-09-04	2014-09-04	NA	NA	A
1033	In	2014-09-04	2014-09-04	NA	NA	A
1034	In	2014-09-04	2014-09-04	NA	NA	A
1035	In	2014-09-04	2014-09-04	NA	NA	A
1036	In	2014-09-04	2014-09-04	NA	NA	A
1037	In	2014-09-04	2014-09-04	NA	NA	A
1038	In	2014-09-04	2014-09-04	NA	NA	A
1039	In	2014-09-04	2014-09-04	NA	NA	A
1040	In	2014-09-04	2014-09-04	NA	NA	A
1041	In	2014-09-04	2014-09-04	NA	NA	A
1042	In	2014-09-04	2014-09-04	NA	NA	A
1043	In	2014-09-04	2014-09-04	NA	NA	A
1044	In	2014-09-04	2014-09-04	NA	NA	A
1045	In	2014-09-04	2014-09-04	NA	NA	A
1046	In	2014-09-04	2014-09-04	NA	NA	A
1047	In	2014-09-04	2014-09-04	NA	NA	A
1048	In	2014-09-04	2014-09-04	NA	NA	A
1049	In	2014-09-04	2014-09-04	NA	NA	A
1050	In	2014-09-04	2014-09-04	NA	NA	A
1051	In	2014-09-04	2014-09-04	NA	NA	A
1052	In	2014-09-04	2014-09-04	NA	NA	A
1053	In	2014-09-04	2014-09-04	NA	NA	A
1054	In	2014-09-04	2014-09-04	NA	NA	A
1055	In	2014-09-04	2014-09-04	NA	NA	A
1056	In	2014-09-04	2014-09-04	NA	NA	A
1057	In	2014-09-04	2014-09-04	NA	NA	A
1058	In	2014-09-04	2014-09-04	NA	NA	A
1059	In	2014-09-04	2014-09-04	NA	NA	A
1060	In	2014-09-04	2014-09-04	NA	NA	A
1061	In	2014-09-04	2014-09-04	NA	NA	A
1062	In	2014-09-05	2014-09-05	NA	NA	A
1063	In	2014-09-05	2014-09-05	NA	NA	A
1064	In	2014-09-05	2014-09-05	NA	NA	A
1065	In	2014-09-05	2014-09-05	NA	NA	A
1066	In	2014-09-05	2014-09-05	NA	NA	A
1067	In	2014-09-05	2014-09-05	NA	NA	A
1068	In	2014-09-05	2014-09-05	NA	NA	A
1069	In	2014-09-05	2014-09-05	NA	NA	A
1070	In	2014-09-05	2014-09-05	NA	NA	A
1071	In	2014-09-05	2014-09-05	NA	NA	A
1072	In	2014-09-05	2014-09-05	NA	NA	A
1073	In	2014-09-05	2014-09-05	NA	NA	A
1074	In	2014-09-05	2014-09-05	NA	NA	A
1075	In	2014-09-05	2014-09-05	NA	NA	A
1076	In	2014-09-05	2014-09-05	NA	NA	A
1077	In	2014-09-05	2014-09-05	NA	NA	A
1078	In	2014-09-05	2014-09-05	NA	NA	A
1079	In	2014-09-05	2014-09-05	NA	NA	A
1080	In	2014-09-05	2014-09-05	NA	NA	A
1081	In	2014-09-05	2014-09-05	NA	NA	A
1082	In	2014-09-06	2014-09-06	NA	NA	A
1083	In	2014-09-06	2014-09-06	NA	NA	A
1084	In	2014-09-06	2014-09-06	NA	NA	A
1085	In	2014-09-06	2014-09-06	NA	NA	A
1086	In	2014-09-06	2014-09-06	NA	NA	A
1087	In	2014-09-06	2014-09-06	NA	NA	A
1088	In	2014-09-06	2014-09-06	NA	NA	A
1089	In	2014-09-06	2014-09-06	NA	NA	A
1090	In	2014-09-06	2014-09-06	NA	NA	A
1091	In	2014-09-06	2014-09-06	NA	NA	A
1092	In	2014-09-06	2014-09-06	NA	NA	A
1093	In	2014-09-06	2014-09-06	NA	NA	A
1094	In	2014-09-06	2014-09-06	NA	NA	A
1095	In	2014-09-06	2014-09-06	NA	NA	A
1096	In	2014-09-06	2014-09-06	NA	NA	A
1097	In	2014-09-06	2014-09-06	NA	NA	A
1098	In	2014-09-06	2014-09-06	NA	NA	A
1099	In	2014-09-06	2014-09-06	NA	NA	A
1100	In	2014-09-06	2014-09-06	NA	NA	A
1101	In	2014-09-06	2014-09-06	NA	NA	A
1102	In	2014-09-07	2014-09-07	NA	NA	A
1103	In	2014-09-07	2014-09-07	NA	NA	A
1104	In	2014-09-07	2014-09-07	NA	NA	A
1105	In	2014-09-07	2014-09-07	NA	NA	A
1106	In	2014-09-07	2014-09-07	NA	NA	A
1107	In	2014-09-07	2014-09-07	NA	NA	A
1108	In	2014-09-07	2014-09-07	NA	NA	A
1109	In	2014-09-07	2014-09-07	NA	NA	A
1110	In	2014-09-07	2014-09-07	NA	NA	A
1111	In	2014-09-07	2014-09-07	NA	NA	A
1112	In	2014-09-07	2014-09-07	NA	NA	A
1113	In	2014-09-07	2014-09-07	NA	NA	A
1114	In	2014-09-07	2014-09-07	NA	NA	A
1115	In	2014-09-07	2014-09-07	NA	NA	A
1116	In	2014-09-07	2014-09-07	NA	NA	A
1117	In	2014-09-07	2014-09-07	NA	NA	A
1118	In	2014-09-07	2014-09-07	NA	NA	A
1119	In	2014-09-07	2014-09-07	NA	NA	A
1120	In	2014-09-07	2014-09-07	NA	NA	A
1121	In	2014-09-07	2014-09-07	NA	NA	A
1122	In	2014-09-08	2014-09-08	NA	NA	A
1123	In	2014-09-08	2014-09-08	NA	NA	A
1124	In	2014-09-08	2014-09-08	NA	NA	A
1125	In	2014-09-08	2014-09-08	NA	NA	A
1126	In	2014-09-08	2014-09-08	NA	NA	A
1127	In	2014-09-08	2014-09-08	NA	NA	A
1128	In	2014-09-08	2014-09-08	NA	NA	A
1129	In	2014-09-08	2014-09-08	NA	NA	A
1130	In	2014-09-08	2014-09-08	NA	NA	A
1131	In	2014-09-08	2014-09-08	NA	NA	A
1132	In	2014-09-08	2014-09-08	NA	NA	A
1133	In	2014-09-08	2014-09-08	NA	NA	A
1134	In	2014-09-08	2014-09-08	NA	NA	A
1135	In	2014-09-08	2014-09-08	NA	NA	A
1136	In	2014-09-08	2014-09-08	NA	NA	A
1137	In	2014-09-08	2014-09-08	NA	NA	A
1138	In	2014-09-08	2014-09-08	NA	NA	A
1139	In	2014-09-08	2014-09-08	NA	NA	A
1140	In	2014-09-08	2014-09-08	NA	NA	A
1141	In	2014-09-08	2014-09-08	NA	NA	A
1142	In	2014-09-09	2014-09-09	NA	NA	A
1143	In	2014-09-09	2014-09-09	NA	NA	A
1144	In	2014-09-09	2014-09-09	NA	NA	A
1145	In	2014-09-09	2014-09-09	NA	NA	A
1146	In	2014-09-09	2014-09-09	NA	NA	A
1147	In	2014-09-09	2014-09-09	NA	NA	A
1148	In	2014-09-09	2014-09-09	NA	NA	A
1149	In	2014-09-09	2014-09-09	NA	NA	A
1150	In	2014-09-09	2014-09-09	NA	NA	A
1151	In	2014-09-09	2014-09-09	NA	NA	A
1152	In	2014-09-09	2014-09-09	NA	NA	A
1153	In	2014-09-09	2014-09-09	NA	NA	A
1154	In	2014-09-09	2014-09-09	NA	NA	A
1155	In	2014-09-09	2014-09-09	NA	NA	A
1156	In	2014-09-09	2014-09-09	NA	NA	A
1157	In	2014-09-09	2014-09-09	NA	NA	A
1158	In	2014-09-09	2014-09-09	NA	NA	A
1159	In	2014-09-09	2014-09-09	NA	NA	A
1160	In	2014-09-09	2014-09-09	NA	NA	A
1161	In	2014-09-09	2014-09-09	NA	NA	A
1162	In	2014-09-10	2014-09-10	NA	NA	A
1163	In	2014-09-10	2014-09-10	NA	NA	A
1164	In	2014-09-10	2014-09-10	NA	NA	A
1165	In	2014-09-10	2014-09-10	NA	NA	A
1166	In	2014-09-10	2014-09-10	NA	NA	A
1167	In	2014-09-10	2014-09-10	NA	NA	A
1168	In	2014-09-10	2014-09-10	NA	NA	A
1169	In	2014-09-10	2014-09-10	NA	NA	A
1170	In	2014-09-10	2014-09-10	NA	NA	A
1171	In	2014-09-10	2014-09-10	NA	NA	A
1172	In	2014-09-10	2014-09-10	NA	NA	A
1173	In	2014-09-10	2014-09-10	NA	NA	A
1174	In	2014-09-10	2014-09-10	NA	NA	A
1175	In	2014-09-10	2014-09-10	NA	NA	A
1176	In	2014-09-10	2014-09-10	NA	NA	A
1177	In	2014-09-10	2014-09-10	NA	NA	A
1178	In	2014-09-10	2014-09-10	NA	NA	A
1179	In	2014-09-10	2014-09-10	NA	NA	A
1180	In	2014-09-10	2014-09-10	NA	NA	A
1181	In	2014-09-10	2014-09-10	NA	NA	A
1182	In	2014-09-10	2014-09-10	NA	NA	A
1183	In	2014-09-10	2014-09-10	NA	NA	A
1184	In	2014-09-11	2014-09-11	NA	NA	A
1185	In	2014-09-11	2014-09-11	NA	NA	A
1186	In	2014-09-11	2014-09-11	NA	NA	A
1187	In	2014-09-11	2014-09-11	NA	NA	A
1188	In	2014-09-11	2014-09-11	NA	NA	A
1189	In	2014-09-11	2014-09-11	NA	NA	A
1190	In	2014-09-11	2014-09-11	NA	NA	A
1191	In	2014-09-11	2014-09-11	NA	NA	A
1192	In	2014-09-11	2014-09-11	NA	NA	A
1193	In	2014-09-11	2014-09-11	NA	NA	A
1194	In	2014-09-11	2014-09-11	NA	NA	A
1195	In	2014-09-11	2014-09-11	NA	NA	A
1196	In	2014-09-11	2014-09-11	NA	NA	A
1197	In	2014-09-11	2014-09-11	NA	NA	A
1198	In	2014-09-11	2014-09-11	NA	NA	A
1199	In	2014-09-11	2014-09-11	NA	NA	A
1200	In	2014-09-11	2014-09-11	NA	NA	A
1201	In	2014-09-11	2014-09-11	NA	NA	A
1202	In	2014-09-11	2014-09-11	NA	NA	A
1203	In	2014-09-11	2014-09-11	NA	NA	A
1204	In	2014-09-11	2014-09-11	NA	NA	A
1205	In	2014-09-11	2014-09-11	NA	NA	A
1206	In	2014-09-11	2014-09-11	NA	NA	A
1207	In	2014-09-12	2014-09-12	NA	NA	A
1208	In	2014-09-12	2014-09-12	NA	NA	A
1209	In	2014-09-12	2014-09-12	NA	NA	A
1210	In	2014-09-12	2014-09-12	NA	NA	A
1211	In	2014-09-12	2014-09-12	NA	NA	A
1212	In	2014-09-12	2014-09-12	NA	NA	A
1213	In	2014-09-12	2014-09-12	NA	NA	A
1214	In	2014-09-12	2014-09-12	NA	NA	A
1215	In	2014-09-12	2014-09-12	NA	NA	A
1216	In	2014-09-12	2014-09-12	NA	NA	A
1217	In	2014-09-12	2014-09-12	NA	NA	A
1218	In	2014-09-12	2014-09-12	NA	NA	A
1219	In	2014-09-12	2014-09-12	NA	NA	A
1220	In	2014-09-12	2014-09-12	NA	NA	A
1221	In	2014-09-12	2014-09-12	NA	NA	A
1222	In	2014-09-12	2014-09-12	NA	NA	A
1223	In	2014-09-12	2014-09-12	NA	NA	A
1224	In	2014-09-12	2014-09-12	NA	NA	A
1225	In	2014-09-12	2014-09-12	NA	NA	A
1226	In	2014-09-12	2014-09-12	NA	NA	A
1227	In	2014-09-13	2014-09-13	NA	NA	A
1228	In	2014-09-13	2014-09-13	NA	NA	A
1229	In	2014-09-13	2014-09-13	NA	NA	A
1230	In	2014-09-13	2014-09-13	NA	NA	A
1231	In	2014-09-13	2014-09-13	NA	NA	A
1232	In	2014-09-13	2014-09-13	NA	NA	A
1233	In	2014-09-13	2014-09-13	NA	NA	A
1234	In	2014-09-13	2014-09-13	NA	NA	A
1235	In	2014-09-13	2014-09-13	NA	NA	A
1236	In	2014-09-13	2014-09-13	NA	NA	A
1237	In	2014-09-13	2014-09-13	NA	NA	A
1238	In	2014-09-13	2014-09-13	NA	NA	A
1239	In	2014-09-13	2014-09-13	NA	NA	A
1240	In	2014-09-13	2014-09-13	NA	NA	A
1241	In	2014-09-13	2014-09-13	NA	NA	A
1242	In	2014-09-13	2014-09-13	NA	NA	A
1243	In	2014-09-13	2014-09-13	NA	NA	A
1244	In	2014-09-13	2014-09-13	NA	NA	A
1245	In	2014-09-13	2014-09-13	NA	NA	A
1246	In	2014-09-14	2014-09-14	NA	NA	A
1247	In	2014-09-14	2014-09-14	NA	NA	A
1248	In	2014-09-14	2014-09-14	NA	NA	A
1249	In	2014-09-14	2014-09-14	NA	NA	A
1250	In	2014-09-14	2014-09-14	NA	NA	A
1251	In	2014-09-14	2014-09-14	NA	NA	A
1252	In	2014-09-14	2014-09-14	NA	NA	A
1253	In	2014-09-14	2014-09-14	NA	NA	A
1254	In	2014-09-14	2014-09-14	NA	NA	A
1255	In	2014-09-14	2014-09-14	NA	NA	A
1256	In	2014-09-14	2014-09-14	NA	NA	A
1257	In	2014-09-14	2014-09-14	NA	NA	A
1258	In	2014-09-14	2014-09-14	NA	NA	A
1259	In	2014-09-14	2014-09-14	NA	NA	A
1260	In	2014-09-14	2014-09-14	NA	NA	A
1261	In	2014-09-14	2014-09-14	NA	NA	A
1262	In	2014-09-14	2014-09-14	NA	NA	A
1263	In	2014-09-14	2014-09-14	NA	NA	A
1264	In	2014-09-14	2014-09-14	NA	NA	A
1265	In	2014-09-14	2014-09-14	NA	NA	A
1266	In	2014-09-14	2014-09-14	NA	NA	A
1267	In	2014-09-14	2014-09-14	NA	NA	A
1268	In	2014-09-15	2014-09-15	NA	NA	A
1269	In	2014-09-15	2014-09-15	NA	NA	A
1270	In	2014-09-15	2014-09-15	NA	NA	A
1271	In	2014-09-15	2014-09-15	NA	NA	A
1272	In	2014-09-15	2014-09-15	NA	NA	A
1273	In	2014-09-15	2014-09-15	NA	NA	A
1274	In	2014-09-15	2014-09-15	NA	NA	A
1275	In	2014-09-15	2014-09-15	NA	NA	A
1276	In	2014-09-15	2014-09-15	NA	NA	A
1277	In	2014-09-15	2014-09-15	NA	NA	A
1278	In	2014-09-15	2014-09-15	NA	NA	A
1279	In	2014-09-15	2014-09-15	NA	NA	A
1280	In	2014-09-15	2014-09-15	NA	NA	A
1281	In	2014-09-15	2014-09-15	NA	NA	A
1282	In	2014-09-15	2014-09-15	NA	NA	A
1283	In	2014-09-15	2014-09-15	NA	NA	A
1284	In	2014-09-15	2014-09-15	NA	NA	A
1285	In	2014-09-15	2014-09-15	NA	NA	A
1286	In	2014-09-15	2014-09-15	NA	NA	A
1287	In	2014-09-15	2014-09-15	NA	NA	A
1288	In	2014-09-15	2014-09-15	NA	NA	A
1289	In	2014-09-15	2014-09-15	NA	NA	A
1290	In	2014-09-15	2014-09-15	NA	NA	A
1291	In	2014-09-15	2014-09-15	NA	NA	A
1292	In	2014-09-16	2014-09-16	NA	NA	A
1293	In	2014-09-16	2014-09-16	NA	NA	A
1294	In	2014-09-16	2014-09-16	NA	NA	A
1295	In	2014-09-16	2014-09-16	NA	NA	A
1296	In	2014-09-16	2014-09-16	NA	NA	A
1297	In	2014-09-16	2014-09-16	NA	NA	A
1298	In	2014-09-16	2014-09-16	NA	NA	A
1299	In	2014-09-16	2014-09-16	NA	NA	A
1300	In	2014-09-16	2014-09-16	NA	NA	A
1301	In	2014-09-16	2014-09-16	NA	NA	A
1302	In	2014-09-16	2014-09-16	NA	NA	A
1303	In	2014-09-16	2014-09-16	NA	NA	A
1304	In	2014-09-16	2014-09-16	NA	NA	A
1305	In	2014-09-16	2014-09-16	NA	NA	A
1306	In	2014-09-16	2014-09-16	NA	NA	A
1307	In	2014-09-16	2014-09-16	NA	NA	A
1308	In	2014-09-16	2014-09-16	NA	NA	A
1309	In	2014-09-16	2014-09-16	NA	NA	A
1310	In	2014-09-17	2014-09-17	NA	NA	A
1311	In	2014-09-17	2014-09-17	NA	NA	A
1312	In	2014-09-17	2014-09-17	NA	NA	A
1313	In	2014-09-17	2014-09-17	NA	NA	A
1314	In	2014-09-17	2014-09-17	NA	NA	A
1315	In	2014-09-17	2014-09-17	NA	NA	A
1316	In	2014-09-17	2014-09-17	NA	NA	A
1317	In	2014-09-17	2014-09-17	NA	NA	A
1318	In	2014-09-17	2014-09-17	NA	NA	A
1319	In	2014-09-17	2014-09-17	NA	NA	A
1320	In	2014-09-17	2014-09-17	NA	NA	A
1321	In	2014-09-17	2014-09-17	NA	NA	A
1322	In	2014-09-17	2014-09-17	NA	NA	A
1323	In	2014-09-17	2014-09-17	NA	NA	A
1324	In	2014-09-17	2014-09-17	NA	NA	A
1325	In	2014-09-17	2014-09-17	NA	NA	A
1326	In	2014-09-17	2014-09-17	NA	NA	A
1327	In	2014-09-17	2014-09-17	NA	NA	A
1328	In	2014-09-17	2014-09-17	NA	NA	A
1329	In	2014-09-17	2014-09-17	NA	NA	A
1330	In	2014-09-17	2014-09-17	NA	NA	A
1331	In	2014-09-17	2014-09-17	NA	NA	A
1332	In	2014-09-18	2014-09-18	NA	NA	A
1333	In	2014-09-18	2014-09-18	NA	NA	A
1334	In	2014-09-18	2014-09-18	NA	NA	A
1335	In	2014-09-18	2014-09-18	NA	NA	A
1336	In	2014-09-18	2014-09-18	NA	NA	A
1337	In	2014-09-18	2014-09-18	NA	NA	A
1338	In	2014-09-18	2014-09-18	NA	NA	A
1339	In	2014-09-18	2014-09-18	NA	NA	A
1340	In	2014-09-18	2014-09-18	NA	NA	A
1341	In	2014-09-18	2014-09-18	NA	NA	A
1342	In	2014-09-18	2014-09-18	NA	NA	A
1343	In	2014-09-18	2014-09-18	NA	NA	A
1344	In	2014-09-18	2014-09-18	NA	NA	A
1345	In	2014-09-18	2014-09-18	NA	NA	A
1346	In	2014-09-18	2014-09-18	NA	NA	A
1347	In	2014-09-18	2014-09-18	NA	NA	A
1348	In	2014-09-18	2014-09-18	NA	NA	A
1349	In	2014-09-18	2014-09-18	NA	NA	A
1350	In	2014-09-19	2014-09-19	NA	NA	A
1351	In	2014-09-19	2014-09-19	NA	NA	A
1352	In	2014-09-19	2014-09-19	NA	NA	A
1353	In	2014-09-19	2014-09-19	NA	NA	A
1354	In	2014-09-19	2014-09-19	NA	NA	A
1355	In	2014-09-19	2014-09-19	NA	NA	A
1356	In	2014-09-19	2014-09-19	NA	NA	A
1357	In	2014-09-19	2014-09-19	NA	NA	A
1358	In	2014-09-19	2014-09-19	NA	NA	A
1359	In	2014-09-19	2014-09-19	NA	NA	A
1360	In	2014-09-19	2014-09-19	NA	NA	A
1361	In	2014-09-19	2014-09-19	NA	NA	A
1362	In	2014-09-19	2014-09-19	NA	NA	A
1363	In	2014-09-19	2014-09-19	NA	NA	A
1364	In	2014-09-20	2014-09-20	NA	NA	A
1365	In	2014-09-20	2014-09-20	NA	NA	A
1366	In	2014-09-20	2014-09-20	NA	NA	A
1367	In	2014-09-20	2014-09-20	NA	NA	A
1368	In	2014-09-20	2014-09-20	NA	NA	A
1369	In	2014-09-20	2014-09-20	NA	NA	A
1370	In	2014-09-20	2014-09-20	NA	NA	A
1371	In	2014-09-20	2014-09-20	NA	NA	A
1372	In	2014-09-20	2014-09-20	NA	NA	A
1373	In	2014-09-20	2014-09-20	NA	NA	A
1374	In	2014-09-20	2014-09-20	NA	NA	A
1375	In	2014-09-20	2014-09-20	NA	NA	A
1376	In	2014-09-20	2014-09-20	NA	NA	A
1377	In	2014-09-20	2014-09-20	NA	NA	A
1378	In	2014-09-20	2014-09-20	NA	NA	A
1379	In	2014-09-20	2014-09-20	NA	NA	A
1380	In	2014-09-20	2014-09-20	NA	NA	A
1381	In	2014-09-20	2014-09-20	NA	NA	A
1382	In	2014-09-21	2014-09-21	NA	NA	A
1383	In	2014-09-21	2014-09-21	NA	NA	A
1384	In	2014-09-21	2014-09-21	NA	NA	A
1385	In	2014-09-21	2014-09-21	NA	NA	A
1386	In	2014-09-21	2014-09-21	NA	NA	A
1387	In	2014-09-21	2014-09-21	NA	NA	A
1388	In	2014-09-21	2014-09-21	NA	NA	A
1389	In	2014-09-21	2014-09-21	NA	NA	A
1390	In	2014-09-21	2014-09-21	NA	NA	A
1391	In
1392	In	2014-09-21	2014-09-21	NA	NA	A
1393	In
1394	In	2014-09-21	2014-09-21	NA	NA	A
1395	In
1396	In	2014-09-21	2014-09-21	NA	NA	A
1397	In
1398	In	2014-09-21	2014-09-21	NA	NA	A
1399	In
1400	In	2014-09-21	2014-09-21	NA	NA	A
1401	In
1402	In	2014-09-21	2014-09-21	NA	NA	A
1403	In
1404	In	2014-09-21	2014-09-21	NA	NA	A
1405	In
1406	In	2014-09-21	2014-09-21	NA	NA	A
1407	In
1408	In	2014-09-21	2014-09-21	NA	NA	A
1409	In
1410	In	2014-09-22	2014-09-22	NA	NA	A
1411	In	2014-09-22	2014-09-22	NA	NA	A
1412	In	2014-09-22	2014-09-22	NA	NA	A
1413	In	2014-09-22	2014-09-22	NA	NA	A
1414	In	2014-09-22	2014-09-22	NA	NA	A
1415	In	2014-09-22	2014-09-22	NA	NA	A
1416	In	2014-09-22	2014-09-22	NA	NA	A
1417	In	2014-09-22	2014-09-22	NA	NA	A
1418	In	2014-09-22	2014-09-22	NA	NA	A
1419	In	2014-09-22	2014-09-22	NA	NA	A
1420	In	2014-09-22	2014-09-22	NA	NA	A
1421	In	2014-09-22	2014-09-22	NA	NA	A
1422	In	2014-09-22	2014-09-22	NA	NA	A
1423	In	2014-09-22	2014-09-22	NA	NA	A
1424	In	2014-09-22	2014-09-22	NA	NA	A
1425	In	2014-09-23	2014-09-23	NA	NA	A
1426	In	2014-09-23	2014-09-23	NA	NA	A
1427	In	2014-09-23	2014-09-23	NA	NA	A
1428	In	2014-09-23	2014-09-23	NA	NA	A
1429	In	2014-09-23	2014-09-23	NA	NA	A
1430	In	2014-09-23	2014-09-23	NA	NA	A
1431	In	2014-09-23	2014-09-23	NA	NA	A
1432	In	2014-09-23	2014-09-23	NA	NA	A
1433	In	2014-09-23	2014-09-23	NA	NA	A
1434	In	2014-09-23	2014-09-23	NA	NA	A
1435	In	2014-09-23	2014-09-23	NA	NA	A
1436	In	2014-09-24	2014-09-24	NA	NA	A
1437	In	2014-09-24	2014-09-24	NA	NA	A
1438	In	2014-09-24	2014-09-24	NA	NA	A
1439	In	2014-09-24	2014-09-24	NA	NA	A
1440	In	2014-09-24	2014-09-24	NA	NA	A
1441	In	2014-09-24	2014-09-24	NA	NA	A
1442	In	2014-09-25	2014-09-25	NA	NA	A
1443	In	2014-09-25	2014-09-25	NA	NA	A
1444	In	2014-09-25	2014-09-25	NA	NA	A
1445	In	2014-09-25	2014-09-25	NA	NA	A
1446	In	2014-09-25	2014-09-25	NA	NA	A
1447	In	2014-09-25	2014-09-25	NA	NA	A
1448	In	2014-09-26	2014-09-26	NA	NA	A
1449	In	2014-09-26	2014-09-26	NA	NA	A
1450	In	2014-09-26	2014-09-26	NA	NA	A
1451	In	2014-09-26	2014-09-26	NA	NA	A
1452	In	2014-09-26	2014-09-26	NA	NA	A
1453	In	2014-09-27	2014-09-27	NA	NA	A
1454	In	2014-09-27	2014-09-27	NA	NA	A
1455	In	2014-09-27	2014-09-27	NA	NA	A
1456	In	2014-09-27	2014-09-27	NA	NA	A
1457	In	2014-09-28	2014-09-28	NA	NA	A
1458	In	2014-09-28	2014-09-28	NA	NA	A
1459	In	2014-09-28	2014-09-28	NA	NA	A
1460	In	2014-09-28	2014-09-28	NA	NA	A
1461	In	2014-09-28	2014-09-28	NA	NA	A
1462	In	2014-09-29	2014-09-29	NA	NA	A
1463	In	2014-09-29	2014-09-29	NA	NA	A
1464	In	2014-09-29	2014-09-29	NA	NA	A
1465	In	2014-09-29	2014-09-29	NA	NA	A
1466	In	2014-09-29	2014-09-29	NA	NA	A
1467	In	2014-09-29	2014-09-29	NA	NA	A
1468	In	2014-09-29	2014-09-29	NA	NA	A
1469	In	2014-09-30	2014-09-30	NA	NA	A
1470	In	2014-09-30	2014-09-30	NA	NA	A
1471	In	2014-09-30	2014-09-30	NA	NA	A
1472	In	2014-09-30	2014-09-30	NA	NA	A
1473	In	2014-09-30	2014-09-30	NA	NA	A
1474	In	2014-09-30	2014-09-30	NA	NA	A
1475	In	2014-09-30	2014-09-30	NA	NA	A
1476	In	2014-10-01	2014-10-01	NA	NA	A
1477	In	2014-10-01	2014-10-01	NA	NA	A
1478	In	2014-10-01	2014-10-01	NA	NA	A
1479	In	2014-10-01	2014-10-01	NA	NA	A
1480	In	2014-10-01	2014-10-01	NA	NA	A
1481	In	2014-10-01	2014-10-01	NA	NA	A
1482	In	2014-10-01	2014-10-01	NA	NA	A
1483	In	2014-10-02	2014-10-02	NA	NA	A
1484	In	2014-10-02	2014-10-02	NA	NA	A
1485	In	2014-10-02	2014-10-02	NA	NA	A
1486	In	2014-10-02	2014-10-02	NA	NA	A
1487	In	2014-10-02	2014-10-02	NA	NA	A
1488	In	2014-10-02	2014-10-02	NA	NA	A
1489	In	2014-10-03	2014-10-03	NA	NA	A
1490	In	2014-10-03	2014-10-03	NA	NA	A
1491	In	2014-10-03	2014-10-03	NA	NA	A
1492	In	2014-10-03	2014-10-03	NA	NA	A
1493	In	2014-10-03	2014-10-03	NA	NA	A
1494	In	2014-10-03	2014-10-03	NA	NA	A
1495	In	2014-10-03	2014-10-03	NA	NA	A
1496	In	2014-10-03	2014-10-03	NA	NA	A
1497	In	2014-10-04	2014-10-04	NA	NA	A
1498	In	2014-10-04	2014-10-04	NA	NA	A
1499	In	2014-10-04	2014-10-04	NA	NA	A
1500	In	2014-10-04	2014-10-04	NA	NA	A
1501	In	2014-10-04	2014-10-04	NA	NA	A
1502	In	2014-10-04	2014-10-04	NA	NA	A
1503	In	2014-10-05	2014-10-05	NA	NA	A
1504	In	2014-10-05	2014-10-05	NA	NA	A
1505	In	2014-10-05	2014-10-05	NA	NA	A
1506	In	2014-10-06	2014-10-06	NA	NA	A
1507	In	2014-10-06	2014-10-05	NA	NA	A
1508	In	2014-10-06	2014-10-06	NA	NA	A
1509	In	2014-10-06	2014-10-06	NA	NA	A
1510	In	2014-10-06	2014-10-06	NA	NA	A
1511	In	2014-10-06	2014-10-06	NA	NA	A
1512	In	2014-10-07	2014-10-07	NA	NA	A
1513	In	2014-10-07	2014-10-07	NA	NA	A
1514	In	2014-10-07	2014-10-07	NA	NA	A
1515	In	2014-10-07	2014-10-07	NA	NA	A
1516	In	2014-10-07	2014-10-07	NA	NA	A
1517	In	2014-10-08	2014-10-08	NA	NA	A
1518	In	2014-10-08	2014-10-08	NA	NA	A
1519	In	2014-10-08	2014-10-08	NA	NA	A
1520	In	2014-10-08	2014-10-08	NA	NA	A
1521	In	2014-10-08	2014-10-08	NA	NA	A
1522	In	2014-10-09	2014-10-09	NA	NA	A
1523	In	2014-10-09	2014-10-09	NA	NA	A
1524	In	2014-10-09	2014-10-09	NA	NA	A
1525	In	2014-10-09	2014-10-09	NA	NA	A
1526	In	2014-10-10	2014-10-10	NA	NA	A
1527	In	2014-10-10	2014-10-10	NA	NA	A
1528	In	2014-10-10	2014-10-10	NA	NA	A
1529	In	2014-10-10	2014-10-10	NA	NA	A
1530	In	2014-10-10	2014-10-10	NA	NA	A
1531	In	2014-10-11	2014-10-11	NA	NA	A
1532	In	2014-10-11	2014-10-11	NA	NA	A
1533	In	2014-10-11	2014-10-11	NA	NA	A
1534	In	2014-10-11	2014-10-11	NA	NA	A
1535	In	2014-10-11	2014-10-11	NA	NA	A
1536	In	2014-10-11	2014-10-11	NA	NA	A
1537	In	2014-10-11	2014-10-11	NA	NA	A
1538	In	2014-10-11	2014-10-11	NA	NA	A
1539	In	2014-10-11	2014-10-11	NA	NA	A
1540	In	2014-10-12	2014-10-12	NA	NA	A
1541	In	2014-10-12	2014-10-12	NA	NA	A
1542	In	2014-10-12	2014-10-12	NA	NA	A
1543	In	2014-10-12	2014-10-12	NA	NA	A
1544	In	2014-10-12	2014-10-12	NA	NA	A
1545	In	2014-10-13	2014-10-13	NA	NA	A
1546	In	2014-10-13	2014-10-13	NA	NA	A
1547	In	2014-10-13	2014-10-13	NA	NA	A
1548	In	2014-10-13	2014-10-13	NA	NA	A
1549	In	2014-10-13	2014-10-13	NA	NA	A
1550	In	2014-10-13	2014-10-13	NA	NA	A
1551	In	2014-10-14	2014-10-14	NA	NA	A
1552	In	2014-10-14	2014-10-14	NA	NA	A
1553	In	2014-10-14	2014-10-14	NA	NA	A
1554	In	2014-10-14	2014-10-14	NA	NA	A
1555	In	2014-10-14	2014-10-14	NA	NA	A
1556	In	2014-10-15	2014-10-15	NA	NA	A
1557	In	2014-10-15	2014-10-15	NA	NA	A
1558	In	2014-10-15	2014-10-15	NA	NA	A
1559	In	2014-10-15	2014-10-15	NA	NA	A
1560	In	2014-10-15	2014-10-15	NA	NA	A
1561	In	2014-10-15	2014-10-15	NA	NA	A
1562	In	2014-10-15	2014-10-15	NA	NA	A
1563	In	2014-10-15	2014-10-15	NA	NA	A
1564	In	2014-10-15	2014-10-15	NA	NA	A
1565	In	2014-10-15	2014-10-15	NA	NA	A
1566	In	2014-10-15	2014-10-15	NA	NA	A
1567	In	2014-10-15	2014-10-15	NA	NA	A
1568	In	2014-10-16	2014-10-16	NA	NA	A
1569	In	2014-10-16	2014-10-16	NA	NA	A
1570	In	2014-10-16	2014-10-16	NA	NA	A
1571	In	2014-10-16	2014-10-16	NA	NA	A
1572	In	2014-10-16	2014-10-16	NA	NA	A
1573	In	2014-10-16	2014-10-16	NA	NA	A
1574	In	2014-10-16	2014-10-16	NA	NA	A
1575	In	2014-10-16	2014-10-16	NA	NA	A
1576	In	2014-10-16	2014-10-16	NA	NA	A
1577	In	2014-10-16	2014-10-16	NA	NA	A
1578	In	2014-10-16	2014-10-16	NA	NA	A
1579	In	2014-10-16	2014-10-16	NA	NA	A
1580	In	2014-10-16	2014-10-16	NA	NA	A
1581	In	2014-10-16	2014-10-16	NA	NA	A
1582	In	2014-10-16	2014-10-16	NA	NA	A
1583	In	2014-10-17	2014-10-17	NA	NA	A
1584	In	2014-10-17	2014-10-17	NA	NA	A
1585	In	17/10/14/	2014-10-17	NA	NA	A
1586	In	2014-10-17	2014-10-17	NA	NA	A
1587	In	2014-10-17	2014-10-17	NA	NA	A
1588	In	2014-10-17	2014-10-17	NA	NA	A
1589	In	2014-10-17	2014-10-17	NA	NA	A
1590	In	2014-10-17	2014-10-17	NA	NA	A
1591	In	2014-10-17	2014-10-17	NA	NA	A
1592	In	2014-10-17	2014-10-17	NA	NA	A
1593	In	2014-10-17	2014-10-17	NA	NA	A
1594	In	2014-10-17	2014-10-17	NA	NA	A
1595	In	2014-10-17	2014-10-17	NA	NA	A
1596	In	2014-10-17	2014-10-17	NA	NA	A
1597	In	2014-10-17	2014-10-17	NA	NA	A
1598	In	2014-10-17	2014-10-17	NA	NA	A
1599	In	2014-10-17	2014-10-17	NA	NA	A
1600	In	2014-10-18	2014-10-18	NA	NA	A
1601	In	2014-10-18	2014-10-18	NA	NA	A
1602	In	2014-10-18	2014-10-18	NA	NA	A
1603	In	2014-10-18	2014-10-18	NA	NA	A
1604	In	2014-10-18	2014-10-18	NA	NA	A
1605	In	2014-10-18	2014-10-18	NA	NA	A
1606	In	2014-10-18	2014-10-18	NA	NA	A
1607	In	2014-10-19	2014-10-19	NA	NA	A
1608	In	2014-10-19	2014-10-19	NA	NA	A
1609	In	2014-10-19	2014-10-19	NA	NA	A
1610	In	2014-10-19	2014-10-19	NA	NA	A
1611	In	2014-10-19	2014-10-19	NA	NA	A
1612	In	2014-10-19	2014-10-19	NA	NA	A
1613	In	2014-10-19	2014-10-19	NA	NA	A
1614	In	2014-10-19	2014-10-19	NA	NA	A
1615	In	2014-10-19	2014-10-19	NA	NA	A
1616	In	2014-10-22	2014-10-22	NA	NA	A
1617	In	2014-10-22	2014-10-22	NA	NA	A
1618	In	2014-10-22	2014-10-22	NA	NA	A
1619	In	2014-10-22	2014-10-22	NA	NA	A
1620	In	2014-10-22	2014-10-22	NA	NA	A
1621	In	2014-10-22	2014-10-22	NA	NA	A
1622	In	2014-10-22	2014-10-22	NA	NA	A
1623	In	2014-10-22	2014-10-22	NA	NA	A
1624	In	2014-10-22	2014-10-22	NA	NA	A
1625	In	2014-10-22	2014-10-22	NA	NA	A
1626	In	2014-10-22	2014-10-22	NA	NA	A
1627	In	2014-10-22	2014-10-22	NA	NA	A
1628	In	2014-10-24	2014-10-24	NA	NA	A
1629	In	2014-10-24	2014-10-24	NA	NA	A
1630	In	2014-10-24	2014-10-24	NA	NA	A
1631	In	2014-10-24	2014-10-24	NA	NA	A
1632	In	2014-10-24	2014-10-24	NA	NA	A
1633	In	2014-10-24	2014-10-24	NA	NA	A
1634	In	2014-10-24	2014-10-24	NA	NA	A
1635	In	2014-10-24	2014-10-24	NA	NA	A
1636	In	2014-10-24	2014-10-24	NA	NA	A
1637	In	2014-10-24	2014-10-24	NA	NA	A
1638	In	2014-10-24	2014-10-24	NA	NA	A
1639	In	2014-10-24	2014-10-24	NA	NA	A
1640	In	2014-10-25	2014-10-25	NA	NA	A
1641	In	2014-10-25	2014-10-25	NA	NA	A
1642	In	2014-10-25	2014-10-25	NA	NA	A
1643	In	2014-10-25	2014-10-25	NA	NA	A
1644	In	2014-10-25	2014-10-25	NA	NA	A
1645	In	2014-10-25	2014-10-25	NA	NA	A
1646	In	2014-10-25	2014-10-25	NA	NA	A
1647	In	2014-10-25	2014-10-25	NA	NA	A
1648	In	2014-10-25	2014-10-25	NA	NA	A
1649	In	2014-10-26	2014-10-26	NA	NA	A
1650	In	2014-10-29	2014-10-29	NA	NA	A
1651	In	2014-10-29	2014-10-29	NA	NA	A
1652	In	2014-10-29	2014-10-29	NA	NA	A
1653	In	2014-10-29	2014-10-29	NA	NA	A
1654	In	2014-10-29	2014-10-29	NA	NA	A
1655	In	2014-10-30	2014-10-30	NA	NA	A
1656	In	2014-10-30	2014-10-30	NA	NA	A
1657	In	2014-10-30	2014-10-30	NA	NA	A
1658	In	2014-10-30	2014-10-30	NA	NA	A
1659	In	2014-10-31	2014-10-31	NA	NA	A
1660	In	2014-10-31	2014-10-31	NA	NA	A
1661	In	2014-10-31	2014-10-31	NA	NA	A
1662	In	2014-10-31	2014-10-31	NA	NA	A
1663	In	2014-10-31	2014-10-31	NA	NA	A
1664	In	2014-11-02	2014-11-02	NA	NA	A
1665	In	2014-11-03	2014-11-03	NA	NA	A
1666	In	2014-11-03	2014-11-03	NA	NA	A
1667	In	2014-11-03	2014-11-03	NA	NA	A
1668	In	2014-11-04	2014-11-04	NA	NA	A
1669	In	2014-11-05	2014-11-05	NA	NA	A
1670	In	2014-11-05	2014-11-05	NA	NA	A
1671	In	2014-11-05	2014-11-05	NA	NA	A
1672	In	2014-11-05	2014-11-05	NA	NA	A
1673	In	2014-11-05	2014-11-05	NA	NA	A
1674	In	2014-11-05	2014-11-05	NA	NA	A
1675	In	2014-11-06	2014-11-06	NA	NA	A
1676	In	2014-11-06	2014-11-06	NA	NA	A
1677	In	2014-11-06	2014-11-06	NA	NA	A
1678	In	2014-11-06	2014-11-06	NA	NA	A
1679	In	2014-11-06	2014-11-06	NA	NA	A
1680	In	2014-11-06	2014-11-06	NA	NA	A
1681	In	2014-11-06	2014-11-06	NA	NA	A
1682	In	2014-11-07	2014-11-07	NA	NA	A
1683	In	2014-11-07	2014-11-07	NA	NA	A
1684	In	2014-11-07	2014-11-07	NA	NA	A
1685	In	2014-11-07	2014-11-07	NA	NA	A
1686	In	2014-11-08	2014-11-08	NA	NA	A
1687	In	2014-11-08	2014-11-08	NA	NA	A
1688	In	2014-11-11	2014-11-11	NA	NA	A
1689	In	2014-11-11	2014-11-11	NA	NA	A
1690	In	2014-11-11	2014-11-11	NA	NA	A
1691	In	2014-11-12	2014-11-12	NA	NA	A
1692	In	2014-11-12	2014-11-12	NA	NA	A
1693	In	2014-11-12	2014-11-12	NA	NA	A
1694	In	2014-11-13	2014-11-13	NA	NA	A
1695	In	2014-11-13	2014-11-13	NA	NA	A
1696	In	2014-11-13	2014-11-13	NA	NA	A
1697	In	2014-11-13	2014-11-13	NA	NA	A
1698	In	2014-11-13	2014-11-13	NA	NA	A
1699	In	2014-11-13	2014-11-13	NA	NA	A
1700	In	2014-11-13	2014-11-13	NA	NA	A
1701	In	2014-11-15	2014-11-16	NA	NA	A
1702	In	2014-11-15	2014-11-16	NA	NA	A
1703	In	2014-11-16	2014-11-15	NA	NA	A
1704	In	2014-11-16	2014-11-16	NA	NA	A
1705	In	2014-11-16	2014-11-16	NA	NA	A
1706	In	2014-11-16	2014-11-16	NA	NA	A
1707	In	2014-11-16	2014-11-16	NA	NA	A
1708	In	2014-11-16	2014-11-16	NA	NA	A
1709	In	2014-11-16	2014-11-16	NA	NA	A
1710	In	2014-11-16	2014-11-16	NA	NA	A
1711	In	2014-11-16	2014-11-16	NA	NA	A
1712	In	2014-11-16	2014-11-16	NA	NA	A
1713	In	2014-11-16	2014-11-16	NA	NA	A
1714	In	2014-11-16	2014-11-16	NA	NA	A
1715	In	2014-11-16	2014-11-16	NA	NA	A
1716	In	2014-11-16	2014-11-16	NA	NA	A
1717	In	2014-11-17	2014-11-17	NA	NA	A
1718	In	2014-11-17	2014-11-17	NA	NA	A
1719	In	2014-11-17	2014-11-17	NA	NA	A
1720	In	2014-11-18	2014-11-18	NA	NA	A
1721	In	2014-11-18	2014-11-18	NA	NA	A
1722	In	2014-11-18	2014-11-18	NA	NA	A
1723	In	2014-11-19	2014-11-19	NA	NA	A
1724	In	2014-11-19	2014-11-19	NA	NA	A
1725	In	2014-11-19	2014-11-19	NA	NA	A
1726	In	2014-11-19	2014-11-19	NA	NA	A
1727	In	2014-11-24	2014-11-24	NA	NA	A
1728	In	2014-11-24	2014-11-24	NA	NA	+ from reference lab
1729	In	2014-11-24	2014-11-24	NA	NA	+ from reference lab
1730	In	2014-11-25	2014-10-25	NA	NA	A
1731	In	2014-11-25	2014-10-25	NA	NA	+ from reference lab
1732	In	2014-11-25	2014-10-25	NA	NA	+ from reference lab
1733	In	2014-11-25	2014-10-25	NA	NA	A
1734	In	2014-11-26	2014-11-26	NA	NA	A
1735	In	2014-11-27	2014-11-27	NA	NA	A
1736	In	2014-11-28	2014-11-28	NA	NA	A
1737	In	2014-11-28	2014-11-28	NA	NA	A
1738	In	2014-11-28	2014-11-28	NA	NA	A
1739	In	2014-11-28	2014-11-28	NA	NA	A
1740	In	2014-12-04	2014-12-04	NA	NA	A
1741	In	2014-12-05	2014-12-05	NA	NA	A
1742	In	2014-12-05	2014-12-05	NA	NA	A
1743	In	2014-12-04	2014-12-04	NA	NA	A
1744	In	2014-12-05	2014-12-05	NA	NA	A
1745	In	2014-12-05	2014-12-05	NA	NA	A
1746	In	2014-12-05	2014-12-05	NA	NA	A
1747	In	2014-12-06	2014-12-06	NA	NA	A
1748	In	2014-12-06	2014-12-06	NA	NA	A
1749	In	2014-12-06	2014-12-06	NA	NA	A
1750	In	2014-12-06	2014-12-06	NA	NA	A
1751	In	2014-12-06	2014-12-06	NA	NA	A
1752	In	2014-12-06	2014-12-06	NA	NA	A
1753	In	2014-12-06	2014-12-06	NA	NA	A
1754	In	2014-12-06	2014-12-06	NA	NA	A
1755	In	2014-12-06	2014-12-06	NA	NA	A
1756	In	2014-12-06	2014-12-06	NA	NA	A
1757	In	2014-12-07	2014-12-07	NA	NA	A
1758	In	2014-12-07	2014-12-07	NA	NA	A
1759	In	2014-12-07	2014-12-07	NA	NA	A
1760	In	2014-12-07	2014-12-07	NA	NA	A
1761	In	2014-12-07	2014-12-07	NA	NA	A
1762	In	2014-12-08	2014-12-08	NA	NA	A
1763	In	2014-12-08	2014-12-08	NA	NA	A
1764	In	2014-12-08	2014-12-08	NA	NA	A
1765	In	2014-12-08	2014-12-08	NA	NA	A
1766	In	2014-12-08	2014-12-08	NA	NA	A
1767	In	2014-12-08	2014-12-08	NA	NA	A
1768	In	2014-12-09	2014-12-09	NA	NA	A
1769	In	2014-12-09	2014-12-09	NA	NA	A
1770	In	2014-12-09	2014-12-09	NA	NA	A
1771	In	2014-12-09	2014-12-09	NA	NA	A
1772	In	2014-12-09	2014-12-09	NA	NA	A
1773	In	2014-12-09	2014-12-09	NA	NA	A
1774	In	2014-12-09	2014-12-09	NA	NA	A
1775	In	2014-12-09	2014-12-09	NA	NA	A
1776	In	2014-12-10	2014-12-10	NA	NA	A
1777	In	2014-12-10	2014-12-10	NA	NA	A
1778	In	2014-12-11	2014-12-11	NA	NA	A
1779	In	2014-12-11	2014-12-11	NA	NA	A
1780	In	2014-12-11	2014-12-11	NA	NA	A
1781	In	2014-12-11	2014-12-11	NA	NA	A
1782	In	2014-12-13	2014-12-13	NA	NA	A
1783	In	2014-12-13	2014-12-13	NA	NA	A
1784	In	2014-12-14	2014-12-14	NA	NA	A
1785	In	2014-12-14	2014-12-14	NA	NA	A
1786	In	2014-12-14	2014-12-14	NA	NA	A
1787	In	2014-12-14	2014-12-14	NA	NA	A
1788	In	2014-12-16	2014-12-16	NA	NA	A
1789	In	2014-12-16	2014-12-16	NA	NA	A
1790	In	2014-12-17	2014-12-17	NA	NA	A
1791	In	2014-12-18	2014-12-18	NA	NA	A
1792	In	2014-12-19	2014-12-19	NA	NA	A
1793	In	2014-12-19	2014-12-19	NA	NA	A
1794	In	2014-12-19	2014-12-19	NA	NA	A
1795	In	2014-12-19	2014-12-19	NA	NA	A
1796	In	2014-12-19	2014-12-19	NA	NA	A
1797	In	2014-12-19	2014-12-19	NA	NA	A
1798	In	2014-12-19	2014-12-19	NA	NA	A
1799	In	2014-12-19	2014-12-19	NA	NA	A
1800	In	2014-12-19	2014-12-19	NA	NA	A
1801	In	2014-12-20	2014-12-20	NA	NA	A
1802	In	2014-12-20	2014-12-20	NA	NA	A
1803	In	2014-12-20	2014-12-20	NA	NA	A
1804	In	2014-12-20	2014-12-20	NA	NA	A
1805	In	2014-12-20	2014-12-20	NA	NA	A
1806	In	2014-12-20	2014-12-20	NA	NA	A
1807	In	2014-12-20	2014-12-20	NA	NA	A
1808	In	2014-12-20	2014-12-20	NA	NA	A
1809	In	2014-12-20	2014-12-20	NA	NA	A
1810	In	2014-12-20	2014-12-20	NA	NA	A
1811	In	2014-12-22	2014-12-22	NA	NA	A
1812	In	2014-12-22	2014-12-22	NA	NA	A
1813	In	2014-12-22	2014-12-22	NA	NA	A
1814	In	2014-12-22	2014-12-22	NA	NA	A
1815	In	2014-12-22	2014-12-22	NA	NA	A
1816	In	2014-12-22	2014-12-22	NA	NA	A
1817	In	2014-12-22	2014-12-22	NA	NA	A		#NAME?
1818	In	2014-12-23	2014-12-23	NA	NA	A
1819	In	2014-12-23	2014-12-23	NA	NA	A
1820	In	2014-12-23	2014-12-23	NA	NA	A
1821	In	2014-12-25	2014-12-25	NA	NA	A
1822	In	2014-12-25	2014-12-25	NA	NA	A
1823	In	2014-12-25	2014-12-25	NA	NA	A
1824	In	2014-12-25	2014-12-25	NA	NA	A
1825	In	2014-12-25	2014-12-25	NA	NA	A
1826	In	2014-12-25	2014-12-25	NA	NA	A
1827	In	2014-12-26	2014-12-26	NA	NA	A
1828	In	2014-12-26	2014-12-26	NA	NA	A
1829	In	2014-12-26	2014-12-26	NA	NA	A
1830	In	2014-12-25	2014-12-25	NA	NA	A
1831	In	2014-12-25	2014-12-25	NA	NA	A
1832	In	2014-12-26	2014-12-26	NA	NA	A
1833	In	2014-12-26	2014-12-26	NA	NA	A
1834	In	2016-12-26	2014-12-26	NA	NA	A
1835	In	2014-12-26	2014-12-26	NA	NA	A
1836	In	2014-12-26	2014-12-26	NA	NA	A
1837	In	2014-12-26	2014-12-26	NA	NA	A
1838	In	2014-12-26	2014-12-26	NA	NA	A
1839	In	2014-12-27	2014-12-27	NA	NA	A
1840	In	2014-12-27	2014-12-27	NA	NA	A
1841	In	2014-12-27	2014-12-27	NA	NA	A
1842	In	2014-12-27	2014-12-27	NA	NA	A
1843	In	2014-12-27	2014-12-27	NA	NA	A
1844	In	2014-12-28	2014-12-28	NA	NA	A
1845	In	2014-12-29	2014-12-29	NA	NA	A
1846	In	2014-12-29	2014-12-29	NA	NA	A
1847	In	2014-12-29	2014-12-29	NA	NA	A
1848	In	2014-12-29	2014-12-29	NA	NA	A
1849	In	2014-12-29	2014-12-29	NA	NA	A
1850	In	2014-12-29	2014-12-29	NA	NA	A
1851	In	2014-12-29	2014-12-29	NA	NA	A
1852	In	2014-12-29	2014-12-29	NA	NA	A
1853	In	2014-12-30	2014-12-30	NA	NA	A
1854	In	2014-12-30	2014-12-30	NA	NA	A
1855	In	2014-12-30	2014-12-30	NA	NA	A
1856	In	2014-12-30	2014-12-30	NA	NA	A
1857	In	2014-12-30	2014-12-30	NA	NA	A
1858	In	2014-12-31	2014-12-31	NA	NA	A
1859	In	2014-12-31	2014-12-31	NA	NA	A
Median Age	27
Average Age	30
Male	1126
Female	720
Age range	1yr - 91yrs

## Sheet: Ada East
			GHANA HEALTH SERVICE
LINELIST FOR CHOLERA OUTBREAK
District -Ada East				Region: Greater Accra
2.Date form completed___									4)Date received at District___________________
Disease condition - Cholera
5)ID Number (Assigned at the district level only	6) out/in patient	Date seen at health facility	Date of onset of disease	Laboratory Tests		Outcome (A)live (D)ead (U)known,R)eferred	Comment ( Facility )
				Date Specimen taken (if spacimen not taken then fill NA)	Result of lab tests (+ve ind or NA
1	In	2014-08-06	2014-08-05	Not taken	N/A	A	Visitor from Chorkor
2	In	2014-08-13	2014-08-11	2014-08-13	Awaiting	A	Visitor from Tudu
3	In	2014-08-14	2014-08-12	Not taken	N/A	A	Visiting from osu
4	In	2014-08-15	2014-08-15	2014-08-15	Negative	A	Koluedor -Ada West Dist
5	In	2014-08-20	2014-08-20	Not taken	N/A	A	Treatment before Public Health Unit informed
6	In	2014-08-21	2014-08-20	Not taken	N/A	A	Came from Accra for camp Meeting in Ada Sec Sch
7	In	2014-08-24	2014-08-23	2014-08-24	Awaiting	A
8	In	2014-08-24	2014-08-23	2014-08-24	Awaiting	A
9	In	2014-08-24	2014-08-23	2014-08-24	Awaiting	A	Travelled from Ashiaman to Ada to attend a funeral on 22nd August 2014
10	In	2014-08-28	2014-08-28	Not taken	N/A	A	visited Accra(Dansoman) over the weekend 24th August 2014
11	In	2014-08-28	2014-08-28	Not taken	N/A	A
12	In	2014-09-02	2014-08-30	Not taken	N/A	A
13	In	2014-09-02	2014-08-31	Not taken	N/A	A
14	In	2014-09-03	2014-09-03	Not taken	N/A	A
15	In	2014-09-05	2014-09-04	Not taken	N/A	A	Visited Accra Monday (1/9/14) and returned to Ada on 4th sept 2014
16	In	2014-09-05	2014-09-05	Not taken	N/A	D	Died before arrival at the hospital. Was sent to a healing camp.
17	In	2014-09-05	2014-09-04	Not taken	N/A	A
18	In	2014-09-06	2014-09-02	Not taken	N/A	A
19	In	2014-09-08	2014-09-08	Not taken	N/A	A
20	In	2014-09-08	2014-09-07	Not taken	N/A	A
21	In	2014-09-08	2014-09-08	Not taken	N/A	A
22	In	2014-09-09	2014-09-08	Not taken	N/A	A
23	In	2014-09-09	2014-09-09	Not taken	N/A	A
24	In	2014-09-10	2014-09-10	Not taken	N/A	A
25	In	2014-09-10	2014-10-10	Not taken	N/A	A	Travelled to Accra (Awoshie) on 6/9/14 and returned on 8/9/14
26	In	2014-09-11	2014-09-11	Not taken	N/A	A
27	In	2014-09-11	2014-09-11	Not taken	N/A	A
28	In	2014-09-11	2014-09-11	Not taken	N/A	A
29	In	2014-09-11	2014-09-09	Not taken	N/A	A
30	In	2014-09-12	2014-09-12	Not taken	N/A	A
31	In	2014-09-12	2014-09-12	Not taken	N/A	A
32	In	2014-09-13	2014-09-13	Not taken	N/A	A
33	In	2014-09-13	2014-09-13	Not taken	N/A	A
34	In	2014-09-13	2014-09-13	Not taken	N/A	A
35	In	2014-09-14	2014-09-11	Not taken	N/A	A	Sells in Agbogloshie every weekend
36	In	2014-09-14	2014-09-12	Not taken	N/A	A
37	In	2014-09-14	2014-09-14	Not taken	N/A	A
38	In	2014-09-15	2014-09-14	Not taken	N/A	A	Lives in Kefi's House
39	In	2014-09-15	2014-09-12	Not taken	N/A	A	Visited Aveyime Battor
40	In	2014-09-15	2014-09-14	Not taken	N/A	A
41	In	2014-09-16	2014-09-15	Not taken	N/A	A
42	In	2014-09-17	2014-09-17	Not taken	N/A	A
43	In	2014-09-18	2014-09-18	Not taken	N/A	A	Returned from Tema on 12/9/2014
44	In	2014-09-18	2014-09-16	Not taken	N/A	A
45	In	2014-09-19	2014-09-17	Not taken	N/A	A	Returned from Tema on 14/9/2014
46	In	2014-09-19	2014-09-19	Not taken	N/A	A	Returned from Accra on 18/9/2014
47	In	2014-09-19	2014-09-18	Not taken	N/A	A
48	In	2014-09-19	2014-09-17	Not taken	N/A	A
49	In	2014-09-20	2014-09-20	Not taken	N/A	A
50	In	2014-09-20	2014-09-19	Not taken	N/A	A
51	In	2014-09-21	2014-09-20	Not taken	N/A	A
52	In	2014-09-21	2014-09-20	Not taken	N/A	A
53	In	2014-09-21	2014-09-21	Not taken	N/A	A
54	In	2014-09-22	2014-09-22	Not taken	N/A	A
55	In	2014-09-23	2014-09-22	Not taken	N/A	A	Returned from Tema on the 20/09/2014
56	In	2014-09-23	2014-09-21	Not taken	N/A	A
57	In	2014-09-24	2014-09-22	Not taken	N/A	A
58	In	2014-09-24	2014-09-23	Not taken	N/A	A
59	In	2014-09-27	2014-09-27	Not taken	N/A	A
60	In	2014-09-27	2014-09-27	Not taken	N/A	A
61	In	2014-09-27	2014-09-27	Not taken	N/A	A
62	In	2014-09-28	2014-09-27	Not taken	N/A	A
63	In	2014-09-29	2014-09-29	Not taken	N/A	A
64	In	2014-09-29	2014-09-28	Not taken	N/A	A
65	In	2014-09-29	2014-09-29	Not taken	N/A	A
66	In	2014-09-29	2014-09-29	Not taken	N/A	A
67	In	2014-09-30	2014-09-25	Not taken	N/A	A
68	In	2014-10-01	2014-09-30	Not taken	N/A	A
69	In	2014-10-01	2014-10-01	Not taken	N/A	A
70	In	2014-10-01	2014-10-01	Not taken	N/A	A
71	In	2014-10-01	2014-10-01	Not taken	N/A	A
72	In	2014-10-02	2014-10-02	Not taken	N/A	A
73	In	2014-10-05	2014-10-05	Not taken	N/A	A
74	In	2014-10-05	2014-10-05	Not taken	N/A	A
75	In	2014-10-06	2014-10-06	Not taken	N/A	A
76	In	2014-10-09	2014-10-09	Not taken	N/A	A
77	In	2014-10-10	2014-10-10	Not taken	N/A	A
78	In	2014-10-11	2014-10-11	Not taken	N/A	A
79	In	2014-10-12	2014-10-12	Not taken	N/A	A
80	In	2014-10-12	2014-10-11	Not taken	N/A	A
81	In	2014-10-12	2014-10-12	Not taken	N/A	A
82	In	2014-10-12	2014-10-11	Not taken	N/A	A
83	In	14/14/2014	2014-10-14	Not taken	N/A	A
84	In	2014-10-14	2014-10-14	Not taken	N/A	A
85	In	2014-10-14	2014-10-14	Not taken	N/A	A
86	In	17/10/2014	16/10/2014	Not taken	N/A	A
87	In	17/10/2014	16/10/2014	Not taken	N/A	A
88	In	19/10/2014	19/10/2014	Not taken	N/A	A
Median Age	32
Average Age	35
Male	52
Female	36
Age range	4 yrs- 36yrs

## Sheet: Ada West
			GHANA HEALTH SERVICE
LINELIST FOR CHOLERA OUTBREAK
District -Ada west				Region: Greater Accra
2.Date form completed___									4)Date received at District___________________
Disease condition - Cholera
5)ID Number (Assigned at the district level only	6) out/in patient	Name	Place of residence		Sex	Age (in years and months	Date seen at health facility	Date of onset of disease	Laboratory Tests		Outcome (A)live (D)ead (U)known,R)eferred	Phone no	Comment ( Facility )
			Community/ Suburb/Town	Sub-district					Date Specimen taken (if spacimen not taken then fill NA)	Result of lab tests (+ve ind or NA

## Sheet: Ashiedu Keteke
			GHANA HEALTH SERVICE
LINELIST FOR CHOLERA OUTBREAK
District -Accra Metro				Region: Greater Accra
2.Date form completed__ JULY,2014_									4)Date received at District___________________
Disease condition - Cholera
5)ID Number (Assigned at the district level only	6) out/in patient	Date seen at health facility	Date of onset of disease	Laboratory Tests		Outcome (A)live (D)ead (U)known,R)eferred
				Date Specimen taken (if spacimen not taken then fill NA)	Result of lab tests (+ve ind or NA
1	In	2014-09-01	2014-06-01	2014-09-01		Alive
2	In	2014-10-01	2014-10-01	2014-10-01	negative	Alive
3	In	27/2/2014	27/2/2014	27/2/2014	negative	Alive
4	In	27/2/2014	27/2/2014	27/2/2014	negative	Alive
5	In	2014-10-06	2014-09-06	2014-10-06	positive	Alive
6	In	2014-10-06	2014-10-06	2014-11-06	negative	Alive
7	In	2014-11-06	2014-11-06	2014-11-06	negative	Alive
8	In	2014-11-06	2014-11-06	2014-11-06	negative	Alive
9	In	13/6/2014	13/6/2014	13/6/2014	negative	Alive
10	In	19/6/2014	18/6/2014	19/6/2014	negative	Alive
11	In	18/6/2014	17/6/2014	19/6/2014	negative	Alive
12	In	20/6/2014	20/6/2014	20/6/2014	negative	Alive
13	In	2014-02-07	2014-01-07	2014-02-07	positive	Alive
14	In	2014-10-07	2014-10-07	N/A		Alive
15	In	2014-10-07	2014-10-07	N/A		Alive
16	In	2014-10-07	2014-10-07	N/A		Alive
17	In	2014-11-07	2014-10-07	N/A		Alive
18	In	14/7/2014	14/7/2014	N/A		Alive
19	In	15/7/2014	15/7/2014	15/7/2014	positive	Alive
20	In	15/07/14	15/07/14	16/07/14	negative	Alive
21	In	17/07/14	17/07/14	17/7/14	negative	Alive
22	In	18/7/2014	18/7/14	18/7/14	positive	Alive
23	In	18/7/14	18/7/14	18/7/14	positive	Alive
24	In	18/7/14	18/7/14	N/A		Alive
25	In	17/7/14	17/7/14	N/A		Alive
26	In	18/7/14	18/7/14	N/A		Alive
27	In	18/7/14	18/7/14	18/7/14	negative	Alive
28	In	19/7/14	19/7/14	N/A		Alive
29	In	19/7/14	19/7/14	19/7/14	positive	Alive
30	In	19/7/14	19/7/14	19/7/14	negative	Alive
31	In	19/7/14	19/7/14	19/7/14	negative	Alive
32	In	19/7/14	19/7/14	N/A		Alive
33	In	19/7/14	19/7/14	N/A		Alive
34	In	20/7/14	20/7/14	20/7/14	negative	Alive
35	In	20/7/14	20/7/14	N/A		Alive
36	In	20/7/14	20/7/14	N/A		Alive
37	In	21/7/14	21/7/14	N/A		Alive
38	In	22/7/14	21/7/14	22/7/14	negative	Alive
39	In	22/7/14	22/7/14	N/A		Alive
40	In	21/7/14	20/7/14	21/7/14	negative	Alive	PML
41	In	22/7/14	21/7/14	22/7/14	positive	Alive	PML
42	In	22/7/14	20/7/14	22/7/14	positive	Alive	PML
43	In	22/7/14	22/7/14	22/7/14	negative	Alive
44	In	22/7/14	22/7/14	NA		Alive
45	In	22/7/14	22/7/14	NA		Alive
46	In	23/7/14	23/7/14	NA		Alive
47	In	23/7/14	23/7/14	NA		Alive
48	In	23/7/14	23/7/14	NA		Alive
49	In	23/7/14	23/7/14	N/A		Alive	PML
50	In	23/7/14	23/7/14	24/7/14	positive	Alive	PML
51	In	23/7/14	23/7/14	24/7/14	negative	Alive	PML
52	In	25/7/14	24/7/14	25/7/14	positive	Alive	PML
53	In	25/7/14	24/7/14	25/7/14	Positive	Alive	PML
54	In	25/7/14	24/7/14	N/A		Alive
55	In	25/7/14	24/7/14	N/A		Alive
56	In	25/7/14	24/7/14	N/A		Alive
57	In	25/7/14	24/7/14	26/7/14		Alive
58	In	25/7/14	24/7/14	N/A		Alive
59	In	25/7/14	24/7/14	N/A		Alive
60	In	25/7/14	24/7/14	26/7/14		Alive
61	In	25/7/14	24/7/14	26/7/14		Alive
62	In	26/7/14	25/7/14	26/7/14		Alive
63	In	26/7/14	25/7/14	N/A		Alive
64	In	27/7/14	26/7/14	N/A		Alive
65	In	27/7/14	26/7/14	N/A		Alive
66	In	27/7/14	26/7/14	N/A		Alive
67	In	28/7/14	27/7/14	N/A		Alive
68	In	28/7/14	27/7/14	N/A		Alive
69	In	28/7/14	27/7/14	N/A		Alive
70	In	27/7/14	26/7/14	28/7/14		Alive	PML
71	In	28/7/14	28/7/14	29/7/14		Alive	PML
72	In	28/7/14	28/7/14	29/7/14		Alive	PML
73	In	28/7/14	28/7/14	29/7/14		Alive	PML
74	In	28/7/14	28/7/14	29/7/14	positive	Alive	PML
75	In	29/7/14	28/7/14	N/A		Alive
76	In	29/7/14	28/7/14	N/A		Alive
77	In	29/7/14	28/7/14	N/A		Alive
78	In	29/7/14	28/7/14	N/A		Alive
79	In	29/7/14	28/7/14	N/A		Alive
80	In	29/7/14	28/7/14	N/A		Alive
81	In	29/7/14	28/7/14	N/A		Alive
82	In	30/7/14	30/7/14	N/A		Alive
83	In	30/7/14	30/7/14	N/A		Alive
84	In	30/7/14	30/7/14	N/A		Alive
85	In	30/7/14	30/7/14	N/A		Alive
86	In	30/7/14	30/7/14	N/A		Alive
87	In	30/7/14	30/7/14	30/7/14		Alive	PML
88	In	31/7/14	31/7/14	NA		Alive
89	In	31/7/14	31/7/14	NA		Alive
90	In	31/7/14	31/7/14	NA		Alive
91	In	31/7/14	31/7/14	NA		Alive
92	In	31/7/14	31/7/14	NA		Alive
93	In	31/7/14	31/7/14	NA		Alive
94	In	2014-01-08	2014-01-08	NA		Alive
95	In	2014-01-08	2014-01-08	NA		Alive
96	In	2014-01-08	2014-01-08	NA		Alive
97	In	2014-01-08	2014-01-08	NA		Alive
98	In	2014-01-08	2014-01-08	NA		Alive	PML
99	In	2014-01-08	2014-01-08	NA		Alive	PML
100	In	2014-02-08	2014-02-08	NA		Alive
101	In	2014-02-08	2014-02-08	NA		Alive
102	In	2014-02-08	2014-02-08	NA		Alive
103	In	2014-02-08	2014-02-08	NA		Alive
104	In	2014-02-08	2014-02-08	NA		Alive
105	In	2014-02-08	2014-02-08	NA		Alive
106	In	2014-02-08	2014-02-08	NA		Alive
107	In	2014-02-08	2014-02-08	NA		Alive	PML
108	In	2014-02-08	2014-02-08	NA		Alive	PML
109	In	2014-03-08	2014-03-08	NA		Alive
110	In	2014-03-08	2014-03-08	NA		Alive
111	In	2014-03-08	2014-03-08	NA		Alive
112	In	2014-03-08	2014-03-08	NA		Alive
113	In	2014-03-08	2014-03-08	NA		Alive
114	In	2014-03-08	2014-03-08	NA		Alive	PML
115	In	2014-03-08	2014-03-08	NA		Alive	PML
116	In	2014-04-08	2014-04-08	NA		Alive
117	In	2014-04-08	2014-04-08	NA		Alive
118	In	2014-04-08	2014-04-08	NA		Alive
119	In	2014-04-08	2014-04-08	NA		Alive
120	In	2014-04-08	2014-04-08	NA		Alive
121	In	2014-04-08	2014-04-08	NA		Alive
122	In	2014-04-08	2014-03-08	NA		Alive	PML
123	In	2014-04-08	2014-03-08	NA		Alive	PML
124	In	2014-04-08	2014-03-08	NA		Alive	PML
125	In	2014-04-08	2014-03-08	NA		Alive	PML
126	In	2014-05-08	2014-05-08	NA		Alive
127	In	2014-05-08	2014-04-08	NA		Alive
128	In	2014-05-08	2014-05-08	NA		Alive
129	In	2014-05-08	2014-05-08	NA		Alive
130	In	2014-05-08	2014-05-08	NA		Alive
131	In	2014-05-08	2014-05-08	NA		Alive
132	In	2014-05-08	2014-04-08	NA		Alive
133	In	2014-05-08	2014-04-08	NA		Alive	PML
134	In	2014-05-08	2014-04-08	NA		Alive	PML
135	In	2014-05-08	2014-03-08	NA		Alive	PML
136	In	2014-05-08	2014-04-08	NA		Alive	PML
137	In	2014-05-08	2014-02-08	NA		Alive	PML
138	In	2014-05-08	2014-04-08	NA		Alive	PML
139	In	2014-06-08	2014-06-08	NA		Alive
140	In	2014-06-08	2014-06-08	NA		Alive
141	In	2014-06-08	2014-06-08	NA		Alive
142	In	2014-06-08	2014-06-08	NA		Alive
143	In	2014-06-08	2014-06-08	NA		Alive
144	In	2014-06-08	2014-06-08	NA		Alive
145	In	2014-06-08	2014-06-08	NA		Alive
146	In	2014-06-08	2014-06-08	NA		Alive	PML
147	In	2014-07-08	2014-07-08	NA		Alive
148	In	2014-07-08	2014-07-08	NA		Alive
149	In	2014-07-08	2014-07-08	NA		Alive
150	In	2014-07-08	2014-07-08	NA		Alive
151	In	2014-07-08	2014-07-08	NA		Alive	PML
152	In	2014-08-08	2014-08-08	NA		Alive
153	In	2014-08-08	2014-08-08	NA		Alive
154	In	2014-08-08	2014-08-08	NA		Alive
155	In	2014-08-08	2014-08-08	NA		Alive
156	In	2014-08-08	2014-08-08	NA		Alive
157	In	2014-08-08	2014-08-08	NA		Alive
158	In	2014-08-08	2014-08-08	NA		Alive
159	In	2014-08-08	2014-08-08	NA		Alive
160	In	2014-08-08	2014-08-08	NA		Alive
161	In	2014-08-08	2014-08-08	NA		Alive
162	In	2014-08-08	2014-08-08	NA		Alive
163	In	2014-08-08	2014-08-08	NA		Alive
164	In	2014-09-08	2014-09-08	NA		Alive
165	In	2014-09-08	2014-09-08	NA		Alive
166	In	2014-09-08	2014-09-08	NA		Alive
167	In	2014-09-08	2014-09-08	NA		Alive
168	In	2014-09-08	2014-09-08	NA		Alive
169	In	2014-09-08	2014-09-08	NA		Alive
170	In	2014-09-08	2014-09-08	NA		Alive
171	In	2014-09-08	2014-09-08	NA		Alive
172	In	2014-09-08	2014-09-08	NA		Alive
173	In	2014-09-08	2014-09-08	NA		Alive
174	In	2014-08-08	2014-07-08	NA		Alive	PML
175	In	2014-08-08	2014-07-08	NA		Alive	PML
176	In	2014-08-08	2014-08-08	NA		Alive	PML
177	In	2014-10-08	2014-09-08	NA		Alive	PML
178	In	2014-10-08	2014-09-08	NA		Alive	PML
179	In	2014-10-08	2014-10-08	NA		Alive	PML
180	In	2014-10-08	2014-10-08	NA		Alive	PML
181	In	2014-10-08	2014-09-08	NA		Alive	PML
182	In	2014-10-08	2014-10-08	NA		Alive	PML
183	In	2014-10-08	2014-09-08	NA		Alive	PML
184	In	2014-10-08	2014-10-08	NA		Alive	PML
185	In	2014-10-08	2014-10-08	NA		Alive
186	In	2014-10-08	2014-10-08	NA		Alive
187	In	2014-10-08	2014-10-08	NA		Alive
188	In	2014-10-08	2014-10-08	NA		Alive
189	In	2014-10-08	2014-10-08	NA		Alive
190	In	2014-10-08	2014-10-08	NA		Alive
191	In	2014-10-08	2014-10-08	NA		Alive
192	In	2014-10-08	2014-10-08	NA		Alive
193	In	2014-10-08	2014-10-08	NA		Alive
194	In	2014-11-08	2014-11-08	NA		Alive
195	In	2014-11-08	2014-11-08	NA		Alive
196	In	2014-11-08	2014-11-08	NA		Alive
197	In	2014-11-08	2014-11-08	NA		Alive
198	In	2014-11-08	2014-11-08	NA		Alive
199	In	2014-11-08	2014-11-08	NA		Alive
200	In	2014-11-08	2014-11-08	NA		Alive
201	In	2014-11-08	2014-11-08	NA		Alive
202	In	2014-11-08	2014-11-08	NA		Alive
203	In	2014-11-08	2014-11-08	NA		Alive
204	In	2014-11-08	2014-11-08	NA		Alive
205	In	2014-11-08	2014-11-08	NA		Alive
206	In	2014-11-08	2014-11-08	NA		Alive
207	In	2014-12-08	2014-12-08	NA		Alive
208	In	2014-12-08	2014-12-08	NA		Alive
209	In	2014-12-08	2014-12-08	NA		Alive
210	In	2014-12-08	2014-12-08	NA		Alive
211	In	13/8/14	13/8/14	NA		Alive
212	In	13/8/14	13/8/14	NA		Alive
213	In	13/8/14	13/8/14	NA		Alive
214	In	13/8/14	13/8/14	NA		Alive
215	In	13/8/14	13/8/14	NA		Alive
216	In	13/8/14	13/8/14	NA		Alive
217	In	13/8/14	13/8/14	NA		Alive
218	In	13/8/14	2014-12-08	NA		Alive	PML
219	In	13/8/14	2014-12-08	NA		Alive	PML
220	In	13/8/14	2014-12-08	NA		Alive	PML
221	In	13/8/14	2014-12-08	NA		Alive	PML
222	In	13/8/14	13/8/14	NA		Alive	PML
223	In	13/8/14	13/8/14	NA		Alive	PML
224	In	14/8/14	14/8/14	N/A		Alive	PML
225	In	14/8/14	14/8/14	N/A		Alive	PML
226	In	14/8/14	14/8/14	N/A		Alive	PML
227	In	14/8/14	14/8/14	N/A		Alive
228	In	14/8/14	14/8/14	N/A		Alive
229	In	14/8/14	14/8/14	N/A		Alive
230	In	14/8/14	14/8/14	N/A		Alive
231	In	14/8/14	14/8/14	N/A		Alive
232	In	14/8/14	14/8/14	N/A		Alive
233	In	14/8/14	14/8/14	N/A		Alive
234	In	14/8/14	14/8/14	N/A		Alive
235	In	14/8/14	14/8/14	N/A		Alive
236	In	15/8/14	15/8/14	N/A		Dead
237	In	15/8/14	14/8/14	NA		Alive
238	In	15/8/14	15/8/14	NA		Alive
239	In	15/8/14	15/8/14	NA		Alive
240	In	15/8/14	15/8/14	NA		Alive
241	In	15/8/14	15/8/14	NA		Alive
242	In	15/8/14	15/8/14	NA		Alive
243	In	15/8/14	15/8/14	NA		Alive
244	In	15/8/14	15/8/14	NA		Alive
245	In	15/8/14	15/8/14	NA		Alive	PML
246	In	16/8/14	15/8/14	NA		Alive
247	In	16/8/14	16/8/14	NA		Alive
248	In	16/8/14	16/8/14	NA		Alive
249	In	16/8/14	16/8/14	NA		Alive	PML
250	In	16/8/14	16/8/14	NA		Alive	PML
251	In	17/8/14	17/8/14	NA		Alive
252	In	17/8/14	17/8/14	NA		Alive
253	In	17/8/14	17/8/14	NA		Alive
254	In	17/8/14	17/8/14	NA		Alive
255	In	17/8/14	17/8/14	NA		Alive
256	In	17/8/14	17/8/14	NA		Alive
257	In	17/8/14	17/8/14	NA		Alive
258	In	17/8/14	17/8/14	NA		Alive	PML
259	In	17/8/14	17/8/14	NA		Alive	PML
260	In	17/8/14	17/8/14	NA		Alive	PML
261	In	18/8/14	18/8/14	NA		Alive
262	In	18/8/14	18/8/14	NA		Alive
263	In	18/8/14	17/8/14	NA		Alive
264	In	18/8/14	18/8/14	NA		Alive
265	In	18/8/14	18/8/14	NA		Alive
266	In	18/8/14	18/8/14	NA		Alive
267	In	18/8/14	17/8/14	NA		Alive
268	In	18/8/14	18/8/14	NA		Alive	PML
269	In	18/8/14	18/8/14	NA		Alive	PML
270	In	19/8/14	19/8/14	NA		Alive
271	In	19/8/14	19/8/14	NA		Alive
272	In	19/8/14	19/8/14	NA		Alive
273	In	19/8/14	19/8/14	NA		Alive
274	In	19/8/14	19/8/14	NA		Alive
275	In	19/8/14	19/8/14	NA		Alive
276	In	19/8/14	19/8/14	NA		Alive
277	In	19/8/14	19/8/14	NA		Alive
278	In	19/8/14	19/8/14	NA		Alive
279	In	19/8/14	18/8/14	NA		Alive
280	In	19/8/14	19/8/14	NA		Alive
281	In	19/8/14	19/8/14	NA		Alive
282	In	19/8/14	19/8/14	NA		Alive
283	In	19/8/14	19/8/14	NA		Alive
284	In	19/8/14	19/8/14	NA		Alive	PML
285	In	19/8/14	19/8/14	NA		Alive	PML
286	In	19/8/14	19/8/14	NA		Alive	PML
287	In	20/8/14	20/8/14	NA		Alive
288	In	20/8/14	20/8/14	NA		Alive
289	In	20/8/14	20/8/14	NA		Alive
290	In	20/8/14	20/8/14	NA		Alive
291	In	20/8/14	20/8/14	NA		Alive
292	In	20/8/14	20/8/14	NA		Alive	PML
293	In	20/8/14	20/8/14	NA		Alive	PML
294	In	20/8/14	20/8/14	NA		Alive	PML
295	In	21/8/14	21/8/14	NA		Alive
296	In	21/8/14	21/8/14	NA		Alive
297	In	21/8/14	21/8/14	NA		Alive
298	In	21/8/14	21/8/14	NA		Alive
299	In	21/8/14	21/8/14	NA		Alive
300	In	21/8/14	21/8/14	NA		Alive
301	In	21/8/14	21/8/14	NA		Alive
302	In	21/8/14	21/8/14	NA		Alive
303	In	21/8/14	21/8/14	NA		Alive
304	In	21/8/14	21/8/14	NA		Alive
305	In	21/8/14	21/8/14	NA		Alive	PML
306	In	22/8/14	22/8/14	NA		Alive
307	In	22/8/14	22/8/14	NA		Alive
308	In	22/8/14	22/8/14	NA		Alive
309	In	22/8/14	22/8/14	NA		Alive
310	In	22/8/14	22/8/14	NA		Alive
311	In	22/8/14	22/8/14	NA		Alive
312	In	23/8/14	22/8/14	NA		Alive
313	In	23/8/14	23/8/14	NA		Alive
314	In	23/8/14	23/8/14	NA		Alive
315	In	23/8/14	23/8/14	NA		Alive
316	In	23/8/14	23/8/14	NA		Alive	PML
317	In	23/8/14	23/8/14	NA		Alive	PML
318	In	23/8/14	23/8/14	NA		Alive	PML
319	In	23/8/14	23/8/14	NA		Alive	PML
320	In	23/8/14	23/8/14	NA		Alive	PML
321	In	23/8/14	23/8/14	NA		Alive	PML
322	In	23/8/14	23/8/14	NA		Alive	PML
323	In	23/8/14	23/8/14	NA		Alive	PML
324	In	23/8/14	23/8/14	NA		Alive	PML
325	In	24/8/14	24/8/14	NA		Alive
326	In	24/8/14	24/8/14	NA		Alive
327	In	24/8/14	24/8/14	NA		Alive
328	In	24/8/14	24/8/14	NA		Alive
329	In	24/8/14	24/8/14	NA		Alive
330	In	24/8/14	24/8/14	NA		Alive
331	In	25/8/14	25/8/14	NA		Alive
332	In	25/8/14	25/8/14	NA		Alive
333	In	25/8/14	25/8/14	NA		Alive
334	In	25/8/14	25/8/14	NA		Alive
335	In	25/8/14	25/8/14	NA		Alive
336	In	25/8/14	25/8/14	NA		Alive
337	In	25/8/14	25/8/14	NA		Alive
338	In	25/8/14	25/8/14	NA		Alive
339	In	25/8/14	25/8/14	NA		Alive
340	In	25/8/14	25/8/14	NA		Alive
341	In	25/8/14	25/8/14	NA		Alive
342	In	25/8/14	25/8/14	NA		Alive
343	In	25/8/14	25/8/14	NA		Alive
344	In	25/8/14	25/8/14	NA		Alive	PML
345	In	26/8/14	26/8/14	NA		Alive
346	In	26/8/14	26/8/14	NA		Alive
347	In	26/8/14	26/8/14	NA		Alive
348	In	26/8/14	26/8/14	NA		Alive
349	In	26/8/14	26/8/14	NA		Alive
350	In	26/8/14	26/8/14	NA		Alive
351	In	26/8/14	26/8/14	NA		Alive
352	In	26/8/14	26/8/14	NA		Alive
353	In	26/8/14	26/8/14	NA		Alive	PML
354	In	26/8/14	26/8/14	NA		Alive	PML
355	In	26/8/14	26/8/14	NA		Alive	PML
356	In	26/8/14	26/8/14	NA		Alive	PML
357	In	26/8/14	26/8/14	NA		Alive	PML
358	In	26/8/14	26/8/14	NA		Alive	PML
359	In	26/8/14	26/8/14	NA		Alive	PML
360	In	26/8/14	26/8/14	NA		Alive	PML
361	In	27/8/14	27/8/14	NA		Alive
362	In	27/8/14	27/7/14	NA		Alive
363	In	27/8/14	27/8/14	NA		Alive
364	In	27/8/14	27/8/14	NA		Alive
365	In	27/8/14	27/8/14	NA		Alive
366	In	27/8/14	27/8/14	NA		Alive
367	In	27/8/14	27/8/14	NA		Alive	PML
368	In	27/8/14	27/8/14	NA		Alive	PML
369	In	28/8/14	28/8/14	NA		Alive
370	In	28/8/14	28/8/14	NA		Alive
371	In	28/8/14	28/8/14	NA		Alive
372	In	28/8/14	28/8/14	NA		Alive
373	In	28/8/14	28/8/14	NA		Alive
374	In	28/8/14	28/8/14	NA		Alive
375	In	28/8/14	28/8/14	NA		Alive
376	In	28/8/14	28/8/14	NA		Alive
377	In	28/8/14	28/8/14	NA		Alive
378	In	28/8/14	28/8/14	NA		Alive
379	In	28/8/14	28/8/14	NA		Alive
380	In	28/8/14	28/8/14	NA		Alive
381	In	28/8/14	28/8/14	NA		Alive	PML
382	In	28/8/14	28/8/14	NA		Alive
383	In	29/8/14	29/8/14	NA		Alive
384	In	29/8/14	29/8/14	NA		Alive
385	In	29/8/14	29/8/14	NA		Alive
386	In	29/8/14	29/8/14	NA		Alive
387	In	29/8/14	29/8/14	NA		Alive
388	In	29/8/14	29/8/14	NA		Alive
389	In	29/8/14	28/8/14	NA		Alive
390	In	29/8/14	28/8/14	NA		Alive
391	In	29/8/14	29/8/14	NA		Alive
392	In	29/8/14	29/8/14	NA		Alive
393	In	29/8/14	29/8/14	NA		Alive
394	In	29/8/14	29/8/14	NA		Alive	PML
395	In	29/8/14	29/8/14	NA		Alive	PML
396	In	29/8/14	29/8/14	NA		Alive	PML
397	In	29/8/14	29/8/14	NA		Alive	PML
398	In	29/8/14	29/8/14	NA		Alive	PML
399	In	29/8/14	29/8/14	NA		Alive	PML
400	In	29/8/14	29/8/14	NA		Alive	PML
401	In	29/8/14	29/8/14	NA		Alive	PML
402	In	29/8/14	29/8/14	NA		Alive	PML
403	In	30/8/14	30/8/14	NA		Alive
404	In	30/8/14	30/8/14	NA		Alive
405	In	30/8/14	30/8/14	NA		Alive
406	In	30/8/14	30/8/14	NA		Alive
407	In	30/8/14	30/8/14	NA		Alive
408	In	30/8/14	30/8/14	NA		Alive
409	In	30/8/14	30/8/14	NA		Alive	PML
410	In	31/8/14	31/8/14	NA		Alive
411	In	31/8/14	31/8/14	NA		Alive
412	In	31/8/14	31/8/14	NA		Alive
413	In	31/8/14	31/8/14	NA		Alive
414	In	31/8/14	31/8/14	NA		Alive
415	In	31/8/14	31/8/14	NA		Alive	PML
416	In	31/8/14	31/8/14	NA		Alive	PML
417	In	31/8/14	31/8/14	NA		Alive	PML
418	In	2014-01-09	2014-01-09	NA		Alive
419	In	2014-01-09	2014-01-09	NA		Alive
420	In	2014-01-09	2014-01-09	NA		Alive
421	In	2014-01-09	2014-01-09	NA		Alive
422	In	2014-01-09	2014-01-09	NA		Alive
423	In	2014-01-09	2014-01-09	NA		Alive
424	In	2014-01-09	2014-01-09	NA		Alive
425	In	2014-01-09	2014-01-09	NA		Alive
426	In	2014-01-09	2014-01-09	NA		Alive
427	In	2014-01-09	2014-01-09	NA		Alive
428	In	2014-01-09	2014-01-09	NA		Alive
429	In	2014-01-09	2014-01-09	NA		Alive
430	In	2014-01-09	2014-01-09	NA		Alive	PML
431	In	2014-01-09	2014-01-09	NA		Alive	PML
432	In	2014-01-09	2014-01-09	NA		Alive	PML
433	In	2014-01-09	2014-01-09	NA		Alive	PML
434	In	2014-01-09	2014-01-09	NA		Alive	PML
435	In	2014-01-09	2014-01-09	NA		Alive	PML
436	In	2014-01-09	2014-01-09	NA		Alive	PML
437	In	2014-01-09	2014-01-09	NA		Alive	PML
438	In	2014-01-09	2014-01-09	NA		Alive	PML
439	In	2014-02-09	2014-02-09	NA		Alive
440	In	2014-02-09	2014-02-09	NA		Alive
441	In	2014-02-09	2014-02-09	NA		Alive
442	In	2014-02-09	2014-02-09	NA		Alive
443	In	2014-02-09	2014-02-09	NA		Alive
444	In	2014-02-09	2014-02-09	NA		Alive
445	In	2014-02-09	2014-02-09	NA		Alive
446	In	2014-02-09	2014-02-09	NA		Alive
447	In	2014-02-09	2014-02-09	NA		Alive
448	In	2014-02-09	2014-02-09	NA		Alive
449	In	2014-02-09	2014-02-09	NA		Alive	PML
450	In	2014-02-09	2014-02-09	NA		Alive	PML
451	In	2014-02-09	2014-02-09	NA		Alive	PML
452	In	2014-02-09	2014-02-09	NA		Alive	PML
453	In	2014-03-08	2014-03-09	NA		Alive	PML
454	In	2014-03-09	2014-03-09	NA		Alive	PML
455	In	2014-03-09	2014-03-09	NA		Alive	PML
456	In	2014-03-09	2014-03-09	NA		Alive	PML
457	In	2014-03-09	2014-03-09	NA		Alive	PML
458	In	2014-03-09	2014-03-09	NA		Alive	PML
459	In	2014-03-09	2014-03-09	NA		Alive
460	In	2014-03-09	2014-03-09	NA		Alive
461	In	2014-03-09	2014-03-09	NA		Alive
462	In	2014-03-09	2014-03-09	NA		Alive
463	In	2014-03-09	2014-03-09	NA		Alive
464	In	2014-03-09	2014-03-09	NA		Alive
465	In	2014-03-09	2014-03-09	NA		Alive
466	In	2014-04-09	2014-04-09	N/A		Alive
467	In	2014-04-09	2014-04-09	N/A		Alive
468	In	2014-04-09	2014-04-09	N/A		Alive
469	In	2014-04-09	2014-04-09	N/A		Alive
470	In	2014-05-09	2014-05-09	NA		Alive
471	In	2014-05-09	2014-05-09	NA		Alive
472	In	2014-05-09	2014-05-09	NA		Alive
473	In	2014-05-09	2014-05-09	NA		Alive
474	In	2014-05-09	2014-05-09	NA		Alive
475	In	2014-06-09	2014-06-09	NA		Alive
476	In	2014-06-09	2014-06-09	NA		Alive
477	In	2014-06-09	2014-06-09	NA		Alive
478	In	2014-06-09	2014-06-09	NA		Alive
479	In	2014-06-09	2014-06-09	NA		Alive
480	In	2014-06-09	2014-06-09	NA		Alive
481	In	2014-06-09	2014-06-09	NA		Alive
482	In	2014-06-09	2014-06-09	NA		Alive
483	In	2014-06-09	2014-06-09	NA		Alive
484	In	2014-06-09	2014-06-09	NA		Alive	PML
485	In	2014-06-09	2014-06-09	NA		Alive	PML
486	In	2014-06-09	2014-06-09	NA		Alive	PML
487	In	2014-06-09	2014-06-09	NA		Alive	PML
488	In	2014-06-09	2014-06-09	NA		Alive	PML
489	In	2014-06-09	2014-06-09	NA		Alive	PML
490	In	2014-06-09	2014-06-09	NA		Alive	PML
491	In	2014-07-09	2014-07-09	NA		Alive
492	In	2014-07-09	2014-07-09	NA		Alive
493	In	2014-07-09	2014-07-09	NA		Alive
494	In	2014-07-09	2014-07-09	NA		Alive
495	In	2014-07-09	2014-07-09	NA		Alive
496	In	2014-07-09	2014-07-09	NA		Alive
497	In	2014-07-09	2014-07-09	NA		Alive
498	In	2014-08-09	2014-08-09	NA		Alive
499	In	2014-08-09	2014-08-09	NA		Alive
500	In	2014-08-09	2014-08-09	NA		Alive
501	In	2014-09-09	2014-09-09	NA		Alive
502	In	2014-09-09	2014-09-09	NA		Alive
503	In	2014-09-09	2014-09-09	NA		Alive
504	In	2014-09-09	2014-09-09	NA		Alive
505	In	2014-09-09	2014-09-09	NA		Alive
506	In	2014-09-09	2014-09-09	NA		Alive
507	In	2014-09-09	2014-09-09	NA		Alive
508	In	2014-09-09	2014-09-09	NA		Alive
509	In	2014-09-09	2014-09-09	NA		Alive	PML
510	In	2014-09-09	2014-09-09	NA		Alive	PML
511	In	2014-09-09	2014-09-09	NA		Alive	PML
512	In	2014-09-09	2014-09-09	NA		Alive	PML
513	In	2014-09-09	2014-09-09	NA		Alive	PML
514	In	2014-09-09	2014-09-09	NA		Alive	PML
515	In	2014-09-09	2014-09-09	NA		Alive	PML
516	In	2014-09-09	2014-09-09	NA		Alive	PML
517	In	2014-09-09	2014-09-09	NA		Alive	PML
518	In	2014-09-09	2014-09-09	NA		Alive	PML
519	In	2014-10-09	2014-10-09	NA		Alive
520	In	2014-10-09	2014-10-09	NA		Alive
521	In	2014-10-09	2014-10-09	NA		Alive
522	In	2014-10-09	2014-10-09	NA		Alive
523	In	2014-10-09	2014-10-09	NA		Alive
524	In	2014-10-09	2014-10-09	NA		Alive
525	In	2014-10-09	2014-10-09	NA		Alive
526	In	2014-10-09	2014-10-09	NA		Alive
527	In	2014-10-09	2014-10-09	NA		Alive
528	In	1900-01-09	2014-10-09	NA		Alive
529	In	2014-10-09	2014-10-09	NA		Alive
530	In	2014-10-09	2014-10-09	NA		Alive
531	In	2014-10-09	2014-10-09	NA		Alive
532	In	2014-10-09	2014-10-09	NA		Alive
533	In	2014-10-09	2014-10-09	NA		Alive
534	In	2014-11-09	2014-11-09	NA		Alive
535	In	2014-11-09	2014-11-09	NA		Alive
536	In	2014-11-09	2014-11-09	NA		Alive
537	In	2014-11-09	2014-11-09	N/A		Alive
538	In	2014-11-09	2014-11-09	N/A		Alive
539	In	2014-12-09	2014-12-09	NA		Alive
540	In	2014-12-09	2014-12-09	NA		Alive
541	In	2014-12-09	2014-12-09	NA		Alive
542	In	2014-12-09	2014-12-09	NA		Alive
543	In	2014-12-09	2014-12-09	NA		Alive
544	In	2014-12-09	2014-12-09	NA		Alive
545	In	2014-12-09	2014-12-09	NA		Alive
546	In	2014-12-09	2014-12-09	NA		Alive
547	In	2014-12-09	2014-12-09	NA		Alive
548	In	2014-12-09	2014-12-09	NA		Alive
549	In	13/9/2014	13/9/2014	N/A		Alive
550	In	13/9/2014	13/9/2014	N/A		Alive
551	In	13/9/2014	13/9/2014	N/A		Alive	pml
552	In	13/9/2014	13/9/2014	N/A		Alive	PML
553	In	14/9/2014	14/9/2014	N/A		Alive
554	In	14/9/2014	14/9/2014	N/A		Alive
555	In	14/9/2014	14/9/2014	N/A		Alive
556	In	14/9/2014	14/9/2014	N/A		Alive
557	In	14/9/2014	14/9/2014	N/A		Alive
558	In	14/9/2014	14/9/2014	N/A		Alive
559	In	14/9/2014	14/9/2014	N/A		Alive
560	In	14/9/2014	14/9/2014	N/A		Alive	PML
561	In	14/9/2014	14/9/2014	N/A		Alive	PML
562	In	15/9/14	15/9/14	NA		Alive
563	In	15/9/14	15/9/14	NA		Alive
564	In	15/9/14	15/9/14	NA		Alive
565	In	15/9/14	15/9/14	NA		Alive
566	In	15/9/14	15/9/14	NA		Alive
567	In	15/9/14	15/9/14	NA		Alive
568	In	15/9/14	15/9/14	NA		Alive
569	In	15/9/14	15/9/14	NA		Alive
570	In	15/9/14	15/9/14	NA		Alive
571	In	16/9/14	16/9/14	NA		Alive
572	In	16/9/14	16/9/14	NA		Alive
573	In	16/9/14	16/9/14	NA		Alive
574	In	16/9/14	16/9/14	NA		Alive
575	In	16/9/14	16/9/14	NA		Alive
576	In	16/9/14	16/9/14	NA		Alive
577	In	16/9/14	16/9/14	NA		Alive
578	In	16/9/14	16/9/14	NA		Alive
579	In	17/9/14	17/9/14	N/A		Alive
580	In	17/9/14	17/9/14	N/A		Alive
581	In	17/9/14	17/9/14	N/A		Alive
582	In	17/9/14	17/9/14	N/A		Alive
583	In	17/9/14	17/9/14	N/A		Alive
584	In	17/9/14	17/9/14	N/A		Alive
585	In	17/9/14	17/9/14	17/9/14	negative	Alive
586	In	17/9/14	17/9/14	N/A		Alive	pml
587	In	17/9/14	17/9/14	N/A		Alive	pml
588	In	17/9/14	17/9/14	N/A		Alive	pml
589	In	18/9/14	18/9/14	NA		Alive
590	In	18/9/14	18/9/14	NA		Alive
591	In	18/9/14	18/9/14	NA		Alive
592	In	18/9/14	18/9/14	NA		Alive
593	In	18/9/14	18/9/14	NA		Alive
594	In	18/9/14	18/9/14	N/A		Alive	pml
595	In	19/9/14	19/9/14	NA		Alive
596	In	19/9/14	19/9/14	NA		Alive
597	In	19/9/14	19/8/14	NA		Alive
598	In	19/9/14	19/9/14	NA		Alive
599	In	19/9/14	19/9/14	NA		Alive
600	In	19/9/14	19/9/14	NA		Alive
601	In	19/9/14	19/9/14	NA		Alive
602	In	19/9/14	19/9/14	NA		Alive
603	In	19/9/14	19/9/14	NA		Alive
604	In	19/9/14	19/9/14	NA		Alive
605	In	19/9/14	19/9/14	NA		Alive
606	In	19/9/14	19/9/14	NA		Alive
607	In	20/9/14	20/9/14	20/9/14	positive	Alive
608	In	20/9/14	20/9/14	NA		Alive
609	In	20/9/14	20/9/14	NA		Alive
610	In	20/9/14	20/9/14	NA		Alive
611	In	20/9/14	20/9/14	NA		Alive
612	In	20/9/14	20/9/14	NA		Alive
613	In	20/9/14	20/9/14	NA		Alive
614	In	20/9/14	20/9/14	NA		Alive
615	In	20/9/14	20/9/14	NA		Alive
616	In	21/9/14	21/9/14	NA		Alive	PML
617	In	21/9/14	21/9/14	NA		Alive	PML
618	In	21/9/14	21/9/14	NA		Alive
619	In	21/9/14	21/9/14	NA		Alive
620	In	21/9/14	21/9/14	NA		Alive
621	In	21/9/14	21/9/14	NA		Alive
622	In	22/9/14	22/9/14	NA		Alive	PML
623	In	22/9/14	22/9/14	NA		Alive	PML
624	In	22/9/14	22/9/14	NA		Alive	pml
625	In	22/9/14	22/9/14	NA		Alive	PML
626	In	22/9/14	22/9/14	NA		Alive
627	In	22/9/14	22/9/14	NA		Alive
628	In	22/9/14	22/9/14	NA		Alive
629	In	22/9/14	22/9/14	NA		Alive
630	In	22/9/14	22/9/14	NA		Alive
631	In	22/9/14	22/9/14	NA		Alive
632	In	22/9/14	22/9/14	NA		Alive
633	In	23/9/14	23/9/14	NA		Alive
634	In	23/9/14	23/9/14	NA		Alive
635	In	23/9/14	23/9/14	NA		Alive
636	In	23/9/14	23/9/14	NA		Alive
637	In	23/9/14	23/9/14	NA		Alive
638	In	24/9/14	24/9/14	NA		Alive
639	In	24/9/14	24/9/14	NA		Alive
640	In	24/9/14	24/9/14	NA		Alive
641	In	24/9/14	24/9/14	NA		Alive
642	In	25/9/14	25/9/14	25/9/14	negative	Alive
643	In	25/9/14	25/9/14	NA		Alive
644	In	25/9/14	25/9/14	NA		Alive
645	In	25/9/14	25/9/14	NA		Alive
646	In	25/9/14	25/9/14	NA		Alive
647	In	26/9/14	26/9/14	NA		Alive
648	In	26/9/14	26/9/14	NA		Alive
649	In	26/9/14	26/9/14	NA		Alive
650	In	27/9/14	27/9/14	NA		Alive
651	In	27/9/14	27/9/14	NA		Alive
652	In	27/9/14	27/9/14	NA		Alive
653	In	27/9/14	27/9/14	NA		Alive
654	In	28/9/14	28/9/14	NA		Alive
655	In	28/9/14	28/9/14	NA		Alive
656	In	28/9/14	28/9/14	NA		Alive
657	In	28/9/14	28/9/14	NA		Alive
658	In	28/9/14	28/9/14	NA		Alive
659	In	28/9/14	28/9/14	NA		Alive
660	In	28/9/14	28/9/14	NA		Alive
661	In	28/9/14	28/9/14	NA		Alive
662	In	29/9/14	29/9/14	NA		Alive
663	In	29/9/14	29/9/14	NA		Alive
664	In	29/9/14	29/9/14	NA		Alive
665	In	29/9/14	29/9/14	NA		Alive
666	In	29/9/14	29/9/14	NA		Alive
667	In	29/9/14	29/9/14	NA		Alive	PML
668	In	30/9/14	30/9/14	NA		Alive
669	In	2014-01-10	2014-01-10	NA		Alive
670	In	2014-01-10	2014-01-10	NA		Alive
671	In	2014-01-10	2014-01-10	NA		Alive
672	In	2014-01-10	2014-01-10	NA		Alive
673	In	2014-01-10	2014-01-10	NA		Alive
674	In	2014-01-10	2014-01-10	NA		Alive
675	In	2014-01-10	2014-01-10	NA		Alive
676	In	2014-01-10	2014-01-10	NA		Alive
677	In	2014-01-10	2014-01-10	NA		Alive
678	In	2014-02-10	2014-02-10	NA		Alive
679	In	2014-02-10	2014-02-10	NA		Alive
680	In	2014-02-10	2014-02-10	NA		Alive
681	In	2014-02-10	2014-02-10	NA		Alive
682	In	2014-02-10	2014-02-10	NA		Alive
683	In	2014-02-10	2014-02-10	NA		Alive
684	In	2014-03-10	2014-03-10	NA		Alive	PML
685	In	2014-03-10	2014-03-10	NA		Alive	PML
686	In	2014-03-10	2014-03-10	NA		Alive	PML
687	In	2014-03-10	2014-03-10	NA		Alive	PML
688	In	2014-03-10	2014-03-10	NA		Alive
689	In	2014-03-10	2014-03-10	NA		Alive
690	In	2014-03-10	2014-03-10	NA		Alive
691	In	2014-03-10	2014-03-10	NA		Alive	PML
692	In	2014-04-10	2014-04-11	NA		Alive
693	In	2014-04-10	2014-04-10	NA		Alive
694	In	2014-05-10	2014-05-10	NA		Alive	PML
695	In	2014-05-10	2014-05-10	NA		Alive
696	In	2014-05-10	2014-05-10	NA		Alive
697	In	2014-05-10	2014-05-10	NA		Alive
698	In	2014-05-10	2014-05-10	NA		Alive
699	In	2014-05-10	2014-05-10	NA		Alive
700	In	2014-06-10	2014-06-10	NA		Alive
701	In	2014-06-10	2014-06-10	NA		Alive
702	In	2014-06-10	2014-06-10	NA		Alive
703	In	2014-06-10	2014-06-10	NA		Alive
704	In	2014-06-10	2014-06-10	NA		Alive
705	In	2014-06-10	2014-06-10	NA		Alive
706	In	2014-06-10	2014-06-10	NA		Alive
707	In	2014-07-10	2014-07-10	NA		Alive
708	In	2014-07-10	2014-07-10	NA		Alive
709	In	2014-08-10	2014-08-10	NA		Alive
710	In	2014-08-10	2014-08-10	NA		Alive	PML
711	In	2014-08-10	2014-08-10	NA		Alive	PML
712	In	2014-08-10	2014-08-10	NA		Alive	PML
713	In	2014-08-10	2014-08-10	NA		Alive	PML
714	In	2014-08-10	2014-08-10	NA		Alive	PML
715	In	2014-08-10	2014-08-10	NA		Alive	PML
716	In	2014-08-10	2014-08-10	NA		Alive	PML
717	In	2014-09-10	2014-09-10	NA		Alive
718	In	2014-09-10	2014-09-10	NA		Alive
719	In	2014-09-10	2014-09-10	NA		Alive
720	In	2014-09-10	2014-09-10	NA		Alive
721	In	2014-09-10	2014-09-10	NA		Alive
722	In	2014-10-10	2014-09-10	NA		Alive
723	In	2014-10-10	2014-10-10	NA		Alive
724	In	2014-11-10	2014-11-10	NA		Alive
725	In	2014-12-10	2014-12-10	NA		Alive
726	In	2014-12-10	2014-12-10	NA		Alive
727	In	2014-12-10	2014-12-10	NA		Alive
728	In	2014-12-10	2014-12-10	NA		Alive
729	In	2014-12-10	2014-12-10	NA		Alive
730	In	2014-12-10	2014-12-10	NA		Alive
731	In	13/10/14	13/10/14	NA		Alive
732	In	13/10/14	13/10/14	NA		Alive
733	In	13/10/14	13/10/14	NA		Alive	PML
734	In	14/10/14	14/10/14	14/10/14	negative	Alive
735	In	14/10/14	14/10/14	NA		Alive
736	In	14/10/14	14/10/14	NA		Alive
737	In	15/10/14	15/10/14	NA		Alive
738	In	15/10/14	15/10/14	NA		Alive
739	In	15/10/14	15/10/14	NA		Alive	PML
740	In	16/10/14	16/10/14	NA		Alive
741	In	16/10/14	16/10/14	NA		Alive
742	In	17/10/14	17/10/14	NA		Alive
743	In	17/10/14	17/10/14	NA		Alive
744	In	17/10/14	17/10/14	NA		Alive
745	In	17/10/14	17/10/14	NA		Alive	PML
746	In	17/10/14	17/10/14	NA		Alive	PML
747	In	17/10/14	17/10/14	NA		Alive
748	In	18/10/14	18/10/14	NA		Alive
749	In	18/10/14	18/10/14	NA		Alive
750	In	18/10/14	18/10/14	NA		Alive
751	In	18/10/14	18/10/14	NA		Alive	PML
752	In	19/10/14	19/10/14	NA		Alive
753	In	19/10/14	19/10/14	NA		Alive
754	In	19/10/14	19/10/14	NA		Alive
755	In	19/10/14	19/10/14	NA		Alive	PML
756	In	19/10/14	19/10/14	NA		Alive	PML
757	In	19/10/14	19/10/14	NA		Alive	PML
758	In	19/10/14	19/10/14	NA		Alive	PML
759	In	19/10/14	19/10/14	NA		Alive	PML
760	In	20/10/14	20/10/14	20/10/14	negative	Alive
761	In	20/10/14	20/10/14	20/10/14	negative	Alive
762	In	20/10/14	20/10/14	NA		Alive
763	In	20/10/14	20/10/14	NA		Alive
764	In	20/10/14	20/10/14	NA		Alive
765	In	20/10/14	20/10/14	NA		Alive
766	In	21/10/14	21/10/14	NA		Alive
767	In	21/10/14	21/10/14	NA		Alive
768	In	21/10/14	21/10/14	NA		Alive
769	In	21/10/14	21/10/14	NA		Alive
770	In	21/10/14	21/10/14	NA		Alive
771	In	22/10/14	22/10/14	NA		Alive
772	In	23/10/14	23/10/14	NA		Alive
773	In	23/10/14	23/10/14	NA		Alive
774	In	23/10/14	23/10/14	NA		Alive
775	In	23/10/14	23/10/14	NA		Alive
776	In	23/10/14	23/10/14	NA		Alive
777	In	23/10/14	23/10/14	NA		Alive
778	In	24/10/14	24/10/14	NA		Alive
779	In	24/10/14	24/10/14	NA		Alive
780	In	24/10/14	24/10/14	NA		Alive
781	In	24/10/14	24/10/14	NA		Alive
782	In	24/10/14	24/10/14	NA		Alive
783	In	25/10/14	25/10/14	NA		Alive
784	In	25/10/14	25/10/14	NA		Alive
785	In	25/10/14	25/10/14	NA		Alive
786	In	25/10/14	25/10/14	NA		Alive
787	In	25/10/14	25/10/14	NA		Alive
788	In	25/10/14	25/10/14	NA		Alive
789	In	25/10/14	25/10/14	NA		Alive
790	In	26/10/14	25/10/14	NA		Alive	PML
791	In	26/10/14	26/10/14	NA		Alive	PML
792	In	26/10/14	26/10/14	NA		Alive	PML
793	In	27/10/14	27/10/14	NA		Alive
794	In	27/10/14	27/10/14	NA		Alive
795	In	28/10/14	28/10/14	NA		Alive
796	In	28/10/14	28/10/14	NA		Alive
797	In	28/10/14	28/10/14	NA		Alive
798	In	28/10/14	28/10/14	NA		Alive
799	In	29/10/14	29/10/14	NA		Alive
800	In	29/10/14	29/10/14	NA		Alive
801	In	29/10/14	29/10/14	NA		Alive
802	In	30/10/14	30/10/14	NA		Alive
803	In	30/10/14	30/10/14	NA		Alive
804	In	30/10/14	30/10/14	NA		Alive
805	In	30/10/14	30/10/14	NA		Alive
806	In	30/10/14	30/10/14	NA		Alive
807	In	30/10/14	30/10/14	NA		Alive
808	In	30/10/14	30/10/14	NA		Alive
809	In	30/10/14	30/10/14	NA		Alive
810	In	31/10/14	31/10/14	NA		Alive
811	In	31/10/14	31/10/14	NA		Alive
812	In	31/10/14	31/10/14	NA		Alive
813	In	31/10/14	31/10/14	NA		Alive
814	In	31/10/14	31/10/14	NA		Alive
815	In	31/10/14	31/10/14	NA		Alive
816	In	2014-01-11	2014-01-11	NA		Alive
817	In	2014-01-11	2014-01-11	NA		Alive
818	In	2014-01-11	2014-01-11	NA		Alive
819	In	2014-01-11	2014-01-11	NA		Alive
820	In	2014-01-11	2014-01-11	NA		Alive
821	In	2014-01-11	2014-01-11	NA		Alive
822	In	2014-01-11	2014-01-11	NA		Alive
823	In	2014-02-11	2014-02-11	NA		Alive
824	In	2014-03-11	2014-03-11	NA		Alive
825	In	2014-03-11	2014-03-11	NA		Alive
826	In	2014-03-11	2014-03-11	NA		Alive
827	In	2014-03-11	2014-03-11	NA		Alive
828	In	2014-03-11	2014-03-11	NA		Alive	PML
829	In	2014-03-11	2014-03-11	NA		Alive	PML
830	In	2014-03-11	2014-03-11	NA		Alive	PML
831	In	2014-04-11	2014-04-11	NA		Alive
832	In	2014-04-11	2014-04-11	NA		Alive
833	In	2014-04-11	2014-04-11	NA		Alive
834	In	2014-04-11	2014-04-11	NA		Alive
835	In	2014-05-11	2014-05-11	NA		Alive
836	In	2014-05-11	2014-05-11	NA		Alive
837	In	2014-06-11	2014-06-11	NA		Alive
838	In	2014-06-11	2014-06-11	NA		Alive
839	In	2014-07-11	2014-07-11	NA		Alive
840	In	2014-07-11	2014-07-11	NA		Alive
841	In	2014-08-11	2014-08-11	NA		Alive
842	In	2014-08-11	2014-08-11	NA		Alive
843	In	2014-09-11	2014-09-11	NA		Alive
844	In	2014-09-11	2014-09-11	NA		Alive
845	In	2014-09-11	2014-09-11	NA		Alive
846	In	2014-09-11	2014-09-11	NA		Alive
847	In	2014-09-11	2014-09-11	NA		Alive
848	In	2014-11-11	2014-11-11	NA		Alive
849	In	2014-11-11	2014-11-11	NA		Alive
850	In	2014-11-11	2014-11-11	NA		Alive
851	In	2014-12-11	2014-12-11	NA		Alive
852	In	2014-12-11	2014-12-11	NA		Alive
853	In	2014-12-11	2014-12-11	NA		Alive
854	In	13/11/14	13/11/14	NA		Alive
855	In	14/11/14	14/11/14	NA		Alive
856	In	15/11/14	15/11/14	NA		Alive
857	In	15/11/14	15/11/14	NA		Alive
858	In	15/11/14	15/11/14	NA		Alive
859	In	16/11/14	16/11/14	NA		Alive
860	In	17/11/14	17/11/14	NA		Alive
861	In	17/11/14	17/11/14	NA		Alive
862	In	17/11/14	17/11/14	NA		Alive	PML
863	In	18/11/14	18/11/14	NA		Alive	PML
864	In	18/11/14	18/11/14	NA		Alive
865	In	19/11/14	19/11/14	NA		Alive
866	In	20/11/14	20/11/14	NA		Alive
867	In	20/11/14	20/11/14	NA		Alive
868		20/11/14	20/11/14	NA		Alive
869	In	20/11/14	20/11/14	NA		Alive	PML
870	In	21/11/14	21/11/14	NA		Alive
871	In	21/11/14	21/11/14	NA		Alive
872	In	24/11/14	24/11/14	24/11/14		Alive
873	In	25/11/14	25/11/14	NA		Alive
874	In	26/11/14	26/11/14	NA		Alive
875	In	26/11/14	26/11/14	NA		Alive
876	In	27/11/14	27/11/14	NA		Alive
877	In	27/11/14	27/11/14	NA		Alive	CV
878	In	28/11/14	28/11/14	NA		Alive
879	In	28/11/14	28/11/14	NA		Alive
880	In	28/11/14	28/11/14	NA		Alive
881	In	28/11/14	28/11/14	NA		Alive
882	In	29/11/14	29/11/14	NA		Alive
883	In	29/11/14	29/11/14	NA		Alive
884	In	29/11/14	29/11/14	NA		Alive
885	In	30/11/14	30/11/14	NA		Alive
886	In	30/11/14	30/11/14	NA		Alive
887	In	2014-01-12	2014-01-12	NA		Alive
888	In	2014-01-12	2014-01-12	NA		Alive
889	In	2014-02-12	2014-02-12	NA		Alive
890	In	2014-07-12	2014-07-12	NA		Alive
891	In	2014-07-12	2014-07-12	NA		Alive
892	In	2014-07-12	2014-07-12	NA		Alive
893	In	2014-07-12	2014-07-12	NA		Alive
894	In	2014-07-12	2014-07-12	NA		Alive
895	In	2014-08-12	2014-08-12	NA		Alive
896	In	2014-08-12	2014-08-12	NA		Alive
897	In	2014-09-12	2014-09-12	NA		Alive
898	In	2014-10-12	2014-10-12	NA		Alive
899	In	2014-10-12	2014-10-12	NA		Alive
900	In	2014-12-12	2014-12-12	NA		Alive
901	In	2014-12-12	2014-12-12	NA		Alive
902	In	13/12/14	13/12/14	NA		Alive
903	In	13/12/14	13/12/14	NA		Alive
904	In	16/12/14	16/12/14	NA		Alive
905	In	17/12/14	17/12/14	NA		Alive
906	In	17/12/14	17/12/14	NA		Alive
907	In	18/12/14	18/12/14	NA		Alive
908	In	18/12/14	18/12/14	NA		Alive
909	In	18/12/14	18/12/14	NA		Alive
910	In	18/12/14	18/12/14	NA		Alive
911	In	18/12/14	18/12/14	NA		Alive
912	In	19/12/14	19/12/14	NA		Alive
913	In	19/12/14	19/12/14	NA		Alive
914	In	20/12/14	20/12/14	NA		Alive
915	In	20/12/14	20/12/14	NA		Alive
916	In	20/12/14	20/12/14	NA		Alive
917	In	20/12/14	20/12/14	NA		Alive
918	In	20/12/14	20/12/14	NA		Alive
919	In	22/12/14	22/12/4	22/12/14		Alive
920	In	22/12/14	22/12/14	22/12/14		Alive
921	In	22/12/14	22/12/14	NA		Alive
922	In	24/12/24	24/12/14	NA		Alive
923	In	24/12/14	24/12/14	NA		Alive
924	In	24/12/14	24/12/14	NA		Alive
925	In	24/12/14	24/12/14	NA		Alive
926	In	25/12/14	25/12/14	NA		Alive
927	In	26/12/14	26/12/14	NA		Alive
928	In	26/12/14	26/12/14	NA		Alive
929	In	27/12/14	27/12/14	NA		Alive
930	In	30/12/14	30/12/14	NA		Alive
931	In	30/12/14	30/12/14	NA		Alive
932	In	21/12/14	2014-12-31	NA		Alive
Median Age	23
Average Age	24
Male	535
Female	396
Age range	3months - 83yrs

## Sheet: Adentan
			GHANA HEALTH SERVICE
LINELIST FOR CHOLERA OUTBREAK
District -Adentan				Region: Greater Accra
2.Date form completed___									4)Date received at District___________________
Disease condition - Cholera
5)ID Number (Assigned at the district level only	6) out/in patient	Date seen at health facility	Date of onset of disease	Laboratory Tests		Outcome (A)live (D)ead (U)known,R)eferred	Phone no	Comment ( Facility )
				Date Specimen taken (if spacimen not taken then fill NA)	Result of lab tests (+ve ind or NA
1	In	2014-01-07	2014-01-07			A
2	In	2014-01-07	2014-01-07			A
3	In	2014-06-07	2014-06-07			A	24973850
4	In	2014-07-07	2014-07-07			A	248688907
5	In	2014-07-07	2014-07-07			A	243584391
6	In	2014-07-07	2014-07-07			A
7	In	2014-07-07	2014-07-07			A	265241455
8	In	2014-07-07	2014-07-07			A	246964876
9	In	2014-07-07	2014-07-07			A
10	In	2014-09-07	2014-09-07			A	549602557
11	In	2014-09-07	2014-09-07			A
12	In	2014-09-07	2014-09-07			A	541926358
13	In	2014-09-07	2014-09-07			A	241874754
14	In	2014-10-07	2014-10-07			A
15	In	2014-10-07	2014-10-07			A	263210919
16	In	2014-11-07	2014-11-07			A
17	In	2014-12-07	2014-12-07			A	244155551
18	In	13/7/2014	13/7/2014			A	243779605
19	In	13/7/2014	13/7/2014			A	269196683
20	In	18/7/2014	18/7/2014			A	2449220813
21	In	18/7/2014	18/7/2014			A
22	In	18/7/2014	18/7/2014			A
23	In	18/7/2014	18/7/2014			A	243056434
24	In	18/7/2014	18/7/2014			A	573249817
25	In	20/7/2014	20/7/2014			A	208132829
26	In	20/7/2014	20/7/2014			A	547239568
27	In	24/7/2014	24/7/2014			A
28	In	24/7/2014	24/7/2014			A	249641068
29	In	29/7/2014	29/7/2014			A	241189998
30	In	29/7/2014	29/7/2014			A
31	In	29/7/2014	29/7/2014			A	245271128
32	In	29/7/2014	29/7/2014			A
33	In	29/7/2014	29/7/2014			A
34	In	30/7/2014	30/7/2014			A	27760397
35	In	31/7/2014	31/7/2014			A
36	In	31/7/2014	31/7/2014			A
37	In	31/7/2014	31/7/2014			A
38	In	2014-04-08	2014-04-08			A	245747624
39	In	2014-04-07	2014-04-07			A	278730431
40	In	2014-04-07	2014-04-07			A
41	In	2014-04-07	2014-04-07			A	244931370
42	In	2014-04-07	2014-04-07			A
43	In	2014-04-07	2014-04-07			A	277418695
44	In	2014-04-07	2014-04-07			A
45	In	2014-05-08	2014-05-08			A
46	In	2014-05-08	2014-05-08			A	271831600
47	In	2014-05-08	2014-05-08			A
48	In	2014-05-08	2014-05-08			A
49	In	2014-05-08	2014-05-07			A
Median Age	24
Average Age	24
Male	23
Female	26
Age range	1yr - 60yrs

## Sheet: Ashaiman
			GHANA HEALTH SERVICE
LINELIST FOR CHOLERA OUTBREAK
District - Ashaiman				Region: Greater Accra
2.Date form completed___									4)Date received at District___________________
Disease condition - Cholera
5)ID Number (Assigned at the district level only	6) out/in patient	Date seen at health facility	Date of onset of disease	Laboratory Tests		Outcome (A)live (D)ead (U)known,R)eferred	Phone no	Comment ( Facility )
				Date Specimen taken (if spacimen not taken then fill NA)	Result of lab tests (+ve ind or NA
1	In	2014-04-07	2014-04-07	2014-04-07	Negetive	A
2	In	23/7/14	23/7/14	24/07/14	Negetive	A
3	In	25/7/14	24/7/14	25/7/14	Negetive	A
4	In	31/7/14	30/7/14	31/7/14	Negetive	A
5	In	2014-02-08	2014-02-08	N/A	N/A	A
6	In	2014-05-08	2014-05-08	2014-05-07	Pending	A
7	In	2014-05-08	2014-05-07	2014-05-07	Pending	A
8	In	2014-06-08	2014-03-08	2014-06-08	Pending	A
9	In	2014-07-08	2014-05-08	2014-07-08	Pending	A
10	In	2014-09-08	2014-08-09	2014-09-08	Pending	A
11	In	2014-09-08	2014-08-08	N/A	N/A	A
12	In	2014-09-08	2014-08-08	2014-09-08	Pending	A
13	In	2014-09-08	2014-09-08	2014-09-08	Pending	A
14	In	13/08/14	2014-12-08	13/08/2014	Pending	A
15	In	15/08/2014	2014-11-08	15/08/2014	Pending	A
16	In	15/08/2014	2014-12-08	15/08/2014	Pending	A
17	In	2014-11-08	15/08/2014	N/A	N/A	A
18	In	13/08/2014	15/08/2014	N/A	N/A	A
19	In	20/08/14	18/08/2014	20/08/14	Pending	A
20	In	18/08/2014	17/08/2014	N/A	N/A	A
21	In	21/08/2014	20/08/2014	N/A	N/A	A
22	In	21/08/2014	17/08/2014	N/A	N/A	A
23	In	19/08/2014	19/08/2014	N/A	N/A	A
24	In	22/08/2014	22/08/14	N/A	N/A	A
25	In	22/08/2014	20/04/2014	N/A	N/A	A
26	In	22/08/2014	21/08/2014	N/A	N/A	A
27	In	22/08/2014	22/08/2014	N/A	N/A	A
28	In	22/08/2014	21/08/2014	N/A	N/A	A
29	In	25/08/2014	22/08/2014	N/A	N/A	A
30	In	26/08/2014	25/08/2014	N/A	N/A	A
31	In	27/08/2014	26/08/2014	N/A	N/A	A
32	In	27/08/2014	26/08/2014	N/A	N/A	A
33	In	28/08/2014	27/08/2014	N/A	N/A	A
34	In	28/08/2014	26/08/2014	N/A	N/A	A
35	In	30/08/2014	28/08/2014	N/A	N/A	A
36	In	30/08/2014	29/08/2014	N/A	N/A	A
37	In	31/08/2014	31/08/2014	N/A	N/A	A
38	In	31/08/2014	28/08/2014	N/A	N/A	A
39	In	31/08/2014	28/08/2014	N/A	N/A	A
40	In	2014-01-09	29/08/2014	N/A	N/A	A
41	In	2014-01-09	30/08/2014	N/A	N/A	A
42	In	2014-02-09	2014-01-09	N/A	N/A	A
43	In	2014-03-09	2014-02-09	N/A	N/A	D
44	In	2014-03-09	2014-01-09	N/A	N/A	A
45	In	2014-03-09	2014-02-09	N/A	N/A	A
46	In	2014-02-09	2014-01-09	N/A	N/A	A
47	In	2014-05-09	2014-05-09	N/A	N/A	A
48	In	2014-08-09	2014-07-09	N/A	N/A	A
49	In	2014-10-09	2014-09-09	N/A	N/A	A
50	In	2014-10-09	2014-08-09	N/A	N/A	A
51	In	2014-10-09	2014-09-09	N/A	N/A	A
52	In	2014-11-09	2014-10-09	N/A	N/A	A
53	In	2014-11-09	2014-10-09	N/A	N/A	A
54	In	2014-12-09	2014-12-09	N/A	N/A	A
55	In	2014-12-09	2014-12-09	N/A	N/A	A
56	In	13/09/2014	2014-12-09	N/A	N/A	A
57	In	14/09/2014	13/09/2014	N/A	N/A	A
58	In	13/09/2014	2014-12-09	N/A	N/A	A
59	In	13/09/2014	2014-12-09	N/A	N/A	A
60	In	14/09/2014	2014-11-09	N/A	N/A	A
61	In	19/09/2014	19/09/2014	N/A	N/A	A
62	In	20/09/2014	19/09/2014	N/A	N/A	A
63	In	20/09/2014	19/09/2014	N/A	N/A	A
64	In	20/09/2014	19/09/2014	N/A	N/A	A
65	In	21/09/2014	20/09/2014	N/A	N/A	A
66	In	2014-01-10	30/09/2014	N/A	N/A	A
67	In	2014-10-10	2014-10-10	2014-10-10		A
68	In	25/11/2014	25/11/2014	25/11/2014		A
Median Age	28
Average Age	29
Male	43
Female	25
Age range	7yrs - 71yrs

## Sheet: Ga Central
			GHANA HEALTH SERVICE
LINELIST FOR CHOLERA OUTBREAK
District -Ga Central				Region: Greater Accra
2.Date form completed___									4)Date received at District___________________
Disease condition - Cholera
5)ID Number (Assigned at the district level only	6) out/in patient	Date seen at health facility	Date of onset of disease	Laboratory Tests		Outcome (A)live (D)ead (U)known,R)eferred	Phone no	Comment ( Facility )
				Date Specimen taken (if spacimen not taken then fill NA)	Result of lab tests (+ve ind or NA
1	In	31/7/14	30/7/14	NA	NA	A		Damside
2	In	2014-01-08	31/7/14	NA	NA	A		Suhuyiri
3	In	2014-03-08	2014-02-08	NA	NA	A		Ga CMC
4	In	2014-03-08	2014-02-08	NA	NA	A		Ga CMC
5	In	2014-04-08	2014-03-08	NA	NA	A		Mary Lucy
6	In	2014-04-08	2014-03-08	NA	NA	A		Mary Lucy
7	In	2014-04-08	2014-04-08	NA	NA	A		Mary Lucy
8	In	2014-04-08	2014-03-08	NA	NA	A		Hill top
9	In	2014-04-08	2014-04-08	NA	NA	A		Hill top
10	In	2014-04-08	2014-04-08	NA	NA	A		Mab M.
11	In	2014-04-08	2014-04-08	NA	NA	A		Mab M.
12	In	2014-04-08	2014-04-08	NA	NA	A		Mab M.
13	In	2014-05-08	2014-05-08	NA	NA	A		Betmis
14	In	2014-05-08	2014-05-08	NA	NA	A		Betmis
15	In	2014-06-08	2014-06-08	NA	NA	A		Ga CMC
16	In	2014-06-08	2014-04-08	NA	NA	A		Suhuyiri
17	In	2014-06-08	2014-04-08	NA	NA	A		Suhuyiri
18	In	2014-07-08	2014-06-08	NA	NA	A		Suhuyiri
19	In	2014-08-08	2014-07-08	NA	NA	A		Ga CMC
20	In	2014-09-08	2014-07-08	NA	NA	A		Suhuyiri
21	In	2014-10-08	2014-10-08	NA	NA	A		Mab M.
22	In	2014-12-08	2014-12-08	NA	NA	A		Betmis
23	In	14/8/2014	14/8/2014	NA	NA	A		M.Lucy
24	In	14/8/2014	14/8/2014	NA	NA	A		M.Lucy
25	In	14/8/2014	14/8/2014	NA	NA	A		M.Lucy
26	In	14/8/2014	14/8/2014	NA	NA	A		M.Lucy
27	In	15/8/2014	15/8/2014	NA	NA	A		GCMC
28	In	16/8/2014	16/8/2014	NA	NA	A		Eme's
29	In	16/8/2014	16/8/2014	NA	NA	A		Eme's
30	In	16/8/2014	16/8/2014	NA	NA	A		Betmis
31	In	17/8/2014	17/8/2014	NA	NA	A		Suhuyiri
32	In	17/8/2014	16/8/2014	NA	NA	A		M. Lucy
33	In	18/8/2014	17/8/2014	NA	NA	A		M. Lucy
34	In	18/8/2014	18/8/2014	NA	NA	A		D. Outreach
35	In	18/8/2014	18/8/2014	NA	NA	A		Damside
36	In	18/8/2014	18/8/2014	NA	NA	A		Suhuyiri
37	In	19/8/2014	19/8/2014	NA	NA	A		Suhuyiri
38	In	19/8/2014	18/8/2015	NA	NA	A		Damside
39	In	19/8/2014	19/8/2015	NA	NA	A		Betmis
40	In	19/8/2014	19/8/2014	NA	NA	A		D. Outreach
41	In	20/8/2014	20/8/2014	NA	NA	A		D. Outreach
42	In	20/8/2014	20/8/2014	NA	NA	A		Hilltop
43	In	21/8/2014	20/8/2015	NA	NA	A		Damside
44	In	21/8/2015	21/8/2016	NA	NA	A		Damside
45	In	21/8/2016	21/8/2017	NA	NA	A		M.Lucy
46	In	21/8/2017	21/8/2018	NA	NA	A		M.Lucy
47	In	22/8/2014	21/8/2014	NA	NA	A		Hilltop
48	In	22/8/2014	22/8/2015	NA	NA	A		M.Lucy
49	In	22/8/2014	22/8/2014	NA	NA	A		Damside
50	In	23/8/2014	23/8/2015	NA	NA	A		M.Lucy
51	In	23/8/2014	23/8/2014	NA	NA	A		Betmis
52	In	23/8/2014	23/8/2015	NA	NA	A		M.Lucy
53	In	24/8/2014	24/8/2015	NA	NA	A		M.Lucy
54	In	24/8/2014	23/8/2016	NA	NA	A		M.Lucy
55	In	24/8/2014	24/8/2017	NA	NA	A		M.Lucy
56	In	24/8/2014	24/8/2018	NA	NA	A		M.Lucy
57	In	25/8/2014	21/8/2014	NA	NA	A		Trinity
58	In	25/8/2014	24/8/2014	NA	NA	A		Betmis
59	In	25/8/2014	24/8/2015	NA	NA	A		Damside
60	In	25/8/2014	25/8/2015	NA	NA	A		Trinity
61	In	26/8/2014	25/8/2016	NA	NA	A		Trinity
62	In	26/8/2015	25/8/2017	NA	NA	A		Trinity
63	In	26/8/2014	24/8/2014	NA	NA	A		Trinity
64	In	26/8/2014	26/8/2015	NA	NA	A		M. Lucy
65	In	26/8/2014	26/8/2015	NA	NA	A		Betmis
66	In	26/8/2014	26/8/2016	NA	NA	A		Betmis
67	In	26/8/2014	26/8/2014	NA	NA	A		Ga CMC
68	In	26/8/2014	26/8/2017	NA	NA	A		Betmis
69	In	26/8/2015	26/8/2018	NA	NA	A		Betmis
70	In	27/8/2014	27/8/2014	NA	NA	A		Suhuyiri
71	In	27/8/2014	24/8/2015	NA	NA	A		Trinity
72	In	27/8/2014	27/8/2015	NA	NA	A		M. Lucy
73	In	27/8/2014	27/8/2015	NA	NA	A		Hilltop
74	In	27/8/2014	27/8/2016	NA	NA	A		Damside
75	In	27/8/2014	27/8/2017	NA	NA	A		Damside
76	In	27/8/2014	27/8/2018	NA	NA	A		M. Lucy
77	In	27/8/2015	27/8/2016	NA	NA	A		Trinity
78	In	28/8/2014	27/8/2015	NA	NA	A		Hilltop
79	In	28/8/2014	28/8/2015	NA	NA	A		M. Lucy
80	In	28/8/2014	28/8/2016	NA	NA	A		M. Lucy
81	In	28/8/2014	28/8/2017	NA	NA	A		Damside
82	In	28/8/2014	28/8/2018	NA	NA	A		Ga CMC
83	In	28/8/2014	28/8/2015	NA	NA	A		Betmis
84	In	28/8/2015	28/8/2016	NA	NA	A		Betmis
85	In	28/8/2014	28/8/2015	NA	NA	A		Suhuyiri
86	In	28/8/2016	27/8/2017	NA	NA	A		Betmis
87	In	28/8/2017	28/8/2018	NA	NA	A		Betmis
88	In	28/8/2018	28/8/2019	NA	NA	A		Betmis
89	In	29/8/2014	29/8/2015	NA	NA	A		Suhuyiri
90	In	29/8/2014	29/8/2015	NA	NA	A		Suhuyiri
91	In	29/8/2014	29/8/2016	NA	NA	A		Damside
92	In	29/8/2015	29/8/2016	NA	NA	A		Suhuyiri
93	In	29/8/2014	29/8/2017	NA	NA	A		M. Lucy
94	In	29/8/2015	29/8/2018	NA	NA	A		M. Lucy
95	In	29/8/2016	29/8/2019	NA	NA	A		M. Lucy
96	In	30/8/2015	30/8/2016	NA	NA	A		Damside
97	In	30/8/2014	30/8/2017	NA	NA	A		M. Lucy
98	In	31/8/2014	31/8/2015	NA	NA	A		Suhuyiri
99	In	31/8/2014	31/8/2016	NA	NA	A		M. Lucy
100	In	31/8/2014	31/8/2017	NA	NA	A		Damside
101	In	31/8/2014	31/8/2018	NA	NA	A		M. Lucy
102	In	2014-01-09	31/8/2014	NA	NA	A		M. Lucy
103	In	2014-01-09	30/10/2014	NA	NA	A		Betmis
104	In	2014-01-09	30/8/2014	NA	NA	A		Ga CMC
105	In	2014-02-09	30/8/2014	NA	NA	A		Ga CMC
106	In	2014-02-09	30/8/2014	NA	NA	A		Ga CMC
Median Age	25
Average Age	27
Male	58
Female	25
Age range	9months - 74

[truncated: 10 more sheets: Ga East, Ga South, Ga West, Kpone Katamanso, La Dadekotopon, La Nkwatanang, Ledzokuku Krowor, Ningo Prampram, Shai Osudoku, Tema]
